# Supplementary material for: Role of RNA structural plasticity in modulating HIV-1 genome packaging and translation
Source: Proc Natl Acad Sci U S A. 2024 Aug 7;121(33):e2407400121. doi: 10.1073/pnas.2407400121 (PMC11331132; doi:10.1073/pnas.2407400121)
Supplement: Supplementary file 2 — Dataset S01 (CSV) [file pnas.2407400121.sd01.csv]

Sample ID	Trial Number	Temperature (¡C)	[Syr] (M)	[Cell] (M)	N (sites)	N Error (sites)	N Dependency	KD (M)	KD Error (M)	KD Dependency	ÆH (kcal/mol)	ÆH Error (kcal/mol)	ÆH Dependency	ÆG (kcal/mol)	-TÆS (kcal/mol)	Red. Chi-Sqr. (kcal/mol)_
NC to NL4-3 2G Leader	1	25.1	2.67E-04	4.98E-07	33.3	1.47	0.63	1.80E-06	4.55E-07	0.722	-7.09	0.425	0.845	-7.84	-0.745	9.60E-02
	2	25.1	2.65E-04	5.02E-07	37.4	1.68	0.855	2.28E-06	4.46E-07	0.788	-5.57	0.39	0.928	-7.7	-2.13	2.50E-02
NC to NL4-3 4G-NB Leader	1	25.1	2.67E-04	5.01E-07	31.9	1.56	0.79	3.22E-06	6.36E-07	0.823	-7.17	0.479	0.921	-7.49	-0.326	4.90E-02
	2	25.1	1.69E-04	3.38E-07	45.1	1.88	0.626	8.64E-07	2.76E-07	0.678	-3.48	0.235	0.825	-8.28	-4.8	4.00E-02
NC to MAL 2G Leader	1	25.2	1.76E-04	3.41E-07	41.4	1.37	0.471	8.59E-07	2.23E-07	0.626	-7.49	0.337	0.752	-8.28	-0.786	0.143
	2	25.2	2.65E-04	4.45E-07	48.6	0.887	0.605	1.02E-06	1.52E-07	0.641	-6.59	0.199	0.802	-8.18	-1.59	2.90E-02
NC to MAL 4G-NB Leader	1	25	2.67E-04	4.86E-07	43.3	2.35	0.636	2.45E-06	7.73E-07	0.754	-7.59	0.572	0.86	-7.65	-6.70E-02	0.194
	2	25.2	2.65E-04	4.50E-07	42.8	2.25	0.916	3.62E-06	6.34E-07	0.85	-7.28	0.573	0.959	-7.43	-0.145	2.70E-02
