# Supplementary material for: Role of RNA structural plasticity in modulating HIV-1 genome packaging and translation
Source: Proc Natl Acad Sci U S A. 2024 Aug 7;121(33):e2407400121. doi: 10.1073/pnas.2407400121 (PMC11331132; doi:10.1073/pnas.2407400121)
Supplement: Supplementary file 3 — Dataset S02 (CSV) [file pnas.2407400121.sd02.csv]

Accession	PolyA Hairpin	DIS Hairpin	AUG Hairpin	U5 portion of U5:AUG Helix	AUG portion of U5:AUG Helix	PolyA-U5 portion of PolyA-U5:DIS Helix	DIS portion of PolyA-U5:DIS Helix
MAL (A1DK-X04415)	CACUGCUUAAGCCUCAAUAAAGCUUGCCUUGAGUGCCUCAAGCAGUG	GCAGGACUCGGCUUGCUGAGGUGCACACAGCAAGAGGCGAGAGC	AUGGGUGCGAGAGCGUCAGUA	UGUGCCCAUCUGU	AGAGAUGGGUGCG	UGCCUCAAGCAGUGUGUGC	GUGCACACAGCAAGAGGCG
Idealized MAL (A1DK-X04415)	CACUGCUUAAGCCUCAAUAAAGCUUGCCUUGAGGCUUAAGCAGUG	GCCUCGGCUUGCUGAGGUGCACACAGCAAGCCGAGGC	ACGGGCGCGAGAGCGCCCGUA	CGCGCCCAUCUGU	ACAGAUGGGCGCG	CGCCUCUUGCUGUGUGCGC	GCGCACACAGCAAGAGGCG
NL4-3 (B-KM390026)	CACUGCUUAAGCCUCAAUAAAGCUUGCCUUGAGUGCUCAAAGUAGUG	GCAGGACUCGGCUUGCUGAAGCGCGCACGGCAAGAGGCGAGGGGC	AUGGGUGCGAGAGCGUCGGUA	UGUGCCCGUCUGU	AGAGAUGGGUGCG	UGCUCAAAGUAGUGUGUGC	GCGCGCACGGCAAGAGGCG
Idealized NL4-3 (B-KM390026)	CACUGCUUAAGCCUCAAUAAAGCUUGCCUUGAGGCUUAAGCAGUG	GCCUCGGCUUGCUGAAGCGCGCACAGCAAGCCGAGGC	ACCGGCGCGAGAGCGCCGGUA	CGCGCCCGUCUGU	ACAGACGGGCGCG	CGCUCUUGCCGUGCGCGC	GCGCGCACGGCAAGAGCG
P-GU111555	CACUGCUUGGAAGCUCAAUAAAGCUUGCCUUGAGUGAGUAAAGCAGUG	GCACGGGCTCGGCTCAGCGGAGTGCACCTGCTGAGAGGCGAGAG	ATGGGTGCGAGAGCGTCAGTG	TGTGCTCATCTGT	AGGAGATGGGTGCG	TGAGTAAAGCAGTGTGTGC	GTGCACCTGCTGAGAGGCG
O-MH705150	CGCUGCUUAACGCUCAAUAAAGCUUGCCUUUGAGUGAGAAGCAGUG	GCAACGGGCTCGGCTTAGCGGAGTGCACCCGCTAAGAGGCGAGAG	ATGGGTGCGAGTGCGTCTGTG	TGTGCTCATCTGT	AGTCTCTAGGGGAGGAAGATGGGTGCG	TGAGAAGCAGTGTGTGC	GTGCACCCGCTAAGAGGCG
N-AJ006022	CACUGCUUAAGCCUCAAUAAAGCUUGCCUUGAGUGCUAAAGUGGUG	GCAGGACTCGGCTCGTTGGTGCACACAGCGAGAGGCGAGGC	ATGGGTGCGAGAGCGTCAGTG	TGTGCCCATCCATT	AGAGGATGGGTGCG	TGCTAAAGTGGTGTGTGC	GTGCACACAGCGAGAGGCG
J-GU237072	CACUGCUUAAGCCUCAAUAAAGCUUGCCUUGAGUGCUUCAAGUAGUG	GCAGGACTCGGCTTGCTGAAGTGCACACAGCAAGAGGCGAGAGC	ATGGGTGCGAGAGCGTCAGTA	TGTGCCCGTCTGT	AGAGATGGGTGCG	TGCTTCAAGTAGTGTGTGC	GTGCACACAGCAAGAGGCG
H-FJ711703	CACUGCUUAAGCCUCAAUAAAGCUUGCCUUGAGUGCCUUAAGUAGUG	GCAGGACTCGGCTTGCTGAGTGCACACGGCAAGAGGCGAGGGGC	ATGGGTGCGAGAGCGTCAGTA	TGTGCCCGTCTGT	AGAGATGGGTGCG	TGCCTTAAGTAGTGTGTGC	GTGCACACGGCAAGAGGCG
F2-MH705144	CACUGCUUAAGCCUCAAUAAAGCUUGCCUUGAGUGCUUUAAGUAGUG	GCAGGACTCGGCTTGCTGAAGTGCACACAGCAAGAGGCGAGAGC	ATGGGTGCGAGAGCGTCAGTA	TGTGCCCGTCTGT	AGAGATGGGTGCG	GTGCTTTAAGTAGTGTGTGC	GTGCACACAGCAAGAGGCG
C-AF110978	CUGCUUAAGCCUCAAUAAAGCUUGCCUUGAGUGCUCUAAGUAG	GCAGGACTCGGCTTGCTGAAGTGCACTCGGCAAGAGGCGAGGGGC	ATGGGTGCGAGAGCGTCAATA	TGTGCCCGTCTGT	AGAGATGGGTGCG	TGCTCTAAGTAGTGTGTGC	GTGCACTCGGCAAGAGGCG
F1-MG365768	CACUGCUUAAGCCUCAAUAAAGCUUGCCUUGAGUGCUCUAAGUAGUG	GCAGGACTCGGCTTGCTGAAGTGCACTCGGCAAGAGGCGAGAGC	ATGGGTGCGAGAGCGTCAGTA	TGTGCCCGTCTGT	AGAGATGGGTGCG	TGCTCTAAGTAGTGTGTGC	GTGCACTCGGCAAGAGGCG
L-MN271384	CACUGCUUAAGCCUCAAUAAAGCUUGCCUUGAGUGCUUAAAGUAGUG	GCAGGACTCGGCTTGCTGAAGTGCACACAGCAAGAGGCGAGGGGC	ATGGGTGCGAGAGCGTCAGTA	TGTGCCCGTCTGT	AGAGATGGGTGCG	TGCTTAAAGTAGTGTGTGC	GTGCACACAGCAAGAGGCG
B-K03455	CACUGCUUAAGCCUCAAUAAAGCUUGCCUUGAGUGCUUCAAGUAGUG	GCAGGACTCGGCTTGCTGAAGCGCGCACGGCAAGAGGCGAGGGGC	ATGGGTGCGAGAGCGTCAGTA	TGTGCCCGTCTGT	AGAGATGGGTGCG	TGCTTCAAGTAGTGTGTGC	GCGCGCACGGCAAGAGGCG
B-Z11530	CACUGCUUAAGCCUCAAUAAAGCUUGCCUUGAGUGACUUUCAAGUAGUG	GCAGGACTCGGCTTGCTGAAGCGCGCACAGCAAGAGGCGAGGGGC	ATGGGTGCGAGAGCGTCAGTA	TGTGCCCTGTCTGT	AGAGATGGGTGCG	TGACTTTCAAGTAGTGTGTGC	GCGCGCACAGCAAGAGGCG
D-MW006078	CACUGCUUAAGCCUCAAUAAAGCUUGCCUUGAGUGCUCUAAGUAGUG	GCAGGACTCGGCTTGCTGAAGCGCGCACAGCAAGAGGCGAGG	ATGGGTGCGAGAGCGTCAGTA	TGTGCCCGTCTGT	AGAGATGGGTGCG	TGCTCTAAGTAGTGTGTGC	GCGCGCACAGCAAGAGGCG
01_AE-EF036534	CACUGCUUAAGCCUCAAUAAAGCUUGCCUUGAGUGCUUAAAGUGGUG	GCAGGACTCGGCTTGCTGAGGTGCACACAGCAAGAGGCGAGAGC	ATGGGTGCGAGAGCGTCAATA	TGTGCCCGTCTG	AGAGATGGGTGCG	TGCTTAAAGTGGTGTGTGC	GTGCACACAGCAAGAGGCG
G-MH705145	CACUGCUUAAGCCUCAAUAAAGCUUGCCUUGAGUGCUUCAAGUAGUG	GCAGGACTCGGCTTGCTGAGGTGCACACGGCAAGAGGCGAGAGC	ATGGGTGCGAGAGCGTCAATA	TGTGCCCGTCTGT	AGAGATGGGTGCG	TGCTTCAAGTAGTGTGTGC	GTGCACACGGCAAGAGGCG
A6-OR736083	CACUGCUUAAGCCUCAAUAAAGCUUGCCUUGAGUGCUUUAAGUAGUG	GCAGGACTCGGCTTGCTGAGGTGCACACAGCAAGAGGCGAGAGC	ATGGGTGCGAGAGCGTCGGTA	TGTGCCCGTCTGT	AGAGATGGGTGCG	TGCTTTAAGTAGTGTGTGC	GTGCACACAGCAAGAGGCG
A1-KX232611	CACUGCUUAAGCCUCAAUAAAAGCUUGCCUUGAGUGCUCUAAGUAGUG	GCAGGACTCGGCTTGCTGAGGTGCACGCAGCAAGAGGCGAGAGA	ATGGGTGCGAGAGCGTCAGTA	TGTGCCCGTCTGT	AGAGATGGGTGCG	TGCTCTAAGTAGTGTGTGC	GTGCACGCAGCAAGAGGCG
A2-MH705163	CACUGCUUAAGCCUCAAUAAAGCUUGCCUUGAGUGCUUCAAGUAGUG	CAGGACTCGGCTTGCTGAAGTGCACAAGGCAAGAGGCGAGGAGC	ATGGGTGCGAGAGCGTCAGTA	TGTGCCCGTCTGT	AGAGATGGGTGCG	TGCTTCAAGTAGTGTGTGC	GTGCACAAGGCAAGAGGCG
02_AG-AB231898	CACUGCUUAAGCCUCAAUAAAGCUUGCCUUGAGUGCUCUAAGUAGUG	GCACGGACTCGGCTTGCTGAGGTGCACACAGCAAGAGGCGAGAGC	ATGGGTGCGAGAGCGTCAGTA	TGTGCCCGTCTGT	AGAGATGGGTGCG	TGCTCTAAGTAGTGTGTGC	GTGCACACAGCAAGAGGCG
