# Supplementary material for: Role of RNA structural plasticity in modulating HIV-1 genome packaging and translation
Source: Proc Natl Acad Sci U S A. 2024 Aug 7;121(33):e2407400121. doi: 10.1073/pnas.2407400121 (PMC11331132; doi:10.1073/pnas.2407400121)
Supplement: Supplementary file 4 — Dataset S03 (CSV) [file pnas.2407400121.sd03.csv]

Sample Competition	Transfection Number	ROI ID	Time Point (hrs)	Cell ID	Cell Area (pixels squared)	Mean Fluorescent Intensity (mCherry)	Integrated Density (mCherry)	Raw Integrated Density (mCherry)	Mean Fluorescent Intensity (CFP)	Integrated Density (CFP)	Raw Integrated Density (CFP)	Mean Fluorescent Intensity (YFP)	Integrated Density (YFP)	Raw Integrated Density (YFP)	YFP/CFP Ratio	log2(YFP/CFP)	Correction Factor	Corrected log2(YFP/CFP)
MAL-1G-YFP_vs_MAL-1G-CFP	2	a	30	1	791	2697.13	2133430	2133430	121.695	96261	96261	2187.587	1730381	1730381	17.97593002	4.167994508	3.79913216	0.368862348
MAL-1G-YFP_vs_MAL-1G-CFP	2	a	30	2	1867	1209.906	2258895	2258895	48.891	91279	91279	316.802	591469	591469	6.479792723	2.695947665	3.79913216	-1.103184496
MAL-1G-YFP_vs_MAL-1G-CFP	2	a	30	3	2523	1721.476	4343285	4343285	28.398	71648	71648	372.327	939382	939382	13.11107079	3.712713611	3.79913216	-0.086418549
MAL-1G-YFP_vs_MAL-1G-CFP	2	a	30	4	3334	2633.483	8780031	8780031	37.744	125838	125838	405.32	1351336	1351336	10.73869578	3.424746883	3.79913216	-0.374385277
MAL-1G-YFP_vs_MAL-1G-CFP	2	a	30	5	3414	5042.398	17214747	17214747	230.647	787430	787430	4264.951	14560543	14560543	18.49122208	4.20876867	3.79913216	0.40963651
MAL-1G-YFP_vs_MAL-1G-CFP	2	a	30	6	4831	2223.236	10740452	10740452	40.344	194900	194900	363.12	1754232	1754232	9.00067727	3.170033563	3.79913216	-0.629098597
MAL-1G-YFP_vs_MAL-1G-CFP	2	a	30	7	3183	2068.526	6584117	6584117	24.441	77796	77796	445.223	1417144	1417144	18.21615507	4.187146573	3.79913216	0.388014413
MAL-1G-YFP_vs_MAL-1G-CFP	2	a	30	8	2862	1360.251	3893039	3893039	15.422	44137	44137	170.045	486669	486669	11.02632712	3.462880402	3.79913216	-0.336251758
MAL-1G-YFP_vs_MAL-1G-CFP	2	a	30	9	2590	6425.944	16643194	16643194	131.395	340314	340314	2751.178	7125551	7125551	20.93816593	4.38806317	3.79913216	0.58893101
MAL-1G-YFP_vs_MAL-1G-CFP	2	a	30	10	3067	6498.03	19929458	19929458	99.551	305322	305322	2296.336	7042861	7042861	23.06699484	4.527758158	3.79913216	0.728625997
MAL-1G-YFP_vs_MAL-1G-CFP	2	a	30	11	1828	557.472	1019059	1019059	11.912	21776	21776	14.34	26214	26214	1.203802351	0.26759854	3.79913216	-3.531533621
MAL-1G-YFP_vs_MAL-1G-CFP	2	a	30	12	4158	2886.158	12000647	12000647	69.974	290950	290950	1069.933	4448780	4448780	15.29053102	3.934566605	3.79913216	0.135434445
MAL-1G-YFP_vs_MAL-1G-CFP	2	a	30	13	2735	6730.163	18406995	18406995	135.461	370487	370487	2515.219	6879124	6879124	18.5677878	4.214730035	3.79913216	0.415597875
MAL-1G-YFP_vs_MAL-1G-CFP	2	a	30	14	851	799.871	680690	680690	47.152	40126	40126	2386.215	2030669	2030669	50.60731197	5.661273942	3.79913216	1.862141781
MAL-1G-YFP_vs_MAL-1G-CFP	2	a	30	15	3427	2689.884	9218231	9218231	25.998	89095	89095	290.374	995112	995112	11.16911162	3.481442535	3.79913216	-0.317689625
MAL-1G-YFP_vs_MAL-1G-CFP	2	a	30	16	422	1106.066	466760	466760	18.704	7893	7893	76.391	32237	32237	4.084251869	2.030071837	3.79913216	-1.769060323
MAL-1G-YFP_vs_MAL-1G-CFP	2	a	30	17	5004	9332.585	46700257	46700257	114.674	573828	573828	1876.031	9387660	9387660	16.35971058	4.03207532	3.79913216	0.23294316
MAL-1G-YFP_vs_MAL-1G-CFP	2	a	30	18	3353	20469.185	68633176	68633176	143.324	480564	480564	2525.501	8468004	8468004	17.62097036	4.139221468	3.79913216	0.340089308
MAL-1G-YFP_vs_MAL-1G-CFP	2	a	30	19	2448	2735.779	6697186	6697186	69.665	170540	170540	1413.238	3459606	3459606	20.28618506	4.342425678	3.79913216	0.543293518
MAL-1G-YFP_vs_MAL-1G-CFP	2	a	30	20	3720	3377.378	12563847	12563847	59.302	220604	220604	760.567	2829309	2829309	12.82528422	3.680918892	3.79913216	-0.118213268
MAL-1G-YFP_vs_MAL-1G-CFP	2	a	30	21	3584	13745.014	49262130	49262130	601.597	2156122	2156122	6781.958	24306537	24306537	11.27326608	3.494833647	3.79913216	-0.304298514
MAL-1G-YFP_vs_MAL-1G-CFP	2	a	30	22	3859	2391.711	9229614	9229614	41.966	161945	161945	540.93	2087448	2087448	12.88985767	3.688164428	3.79913216	-0.110967732
MAL-1G-YFP_vs_MAL-1G-CFP	2	a	30	23	3128	4094.127	12806429	12806429	62.14	194373	194373	734.642	2297960	2297960	11.8224239	3.56345395	3.79913216	-0.235678211
MAL-1G-YFP_vs_MAL-1G-CFP	2	a	30	24	1241	1096.286	1360491	1360491	6.96	8637	8637	40.465	50217	50217	5.814171587	2.539573649	3.79913216	-1.259558512
MAL-1G-YFP_vs_MAL-1G-CFP	2	a	30	25	3135	7529.159	23603914	23603914	175.88	551385	551385	3898.068	12220444	12220444	22.16317818	4.470092872	3.79913216	0.670960712
MAL-1G-YFP_vs_MAL-1G-CFP	2	a	30	26	3453	10387.945	35869574	35869574	102.669	354515	354515	1426.392	4925332	4925332	13.89315544	3.796302399	3.79913216	-0.002829762
MAL-1G-YFP_vs_MAL-1G-CFP	2	a	30	27	2624	1475.011	3870429	3870429	13.231	34717	34717	115.275	302481	302481	8.7127632	3.123130333	3.79913216	-0.676001827
MAL-1G-YFP_vs_MAL-1G-CFP	2	a	30	28	2544	1463.85	3724034	3724034	7.162	18220	18220	17.897	45531	45531	2.49895719	1.321326187	3.79913216	-2.477805974
MAL-1G-YFP_vs_MAL-1G-CFP	2	a	30	29	3175	2162.905	6867224	6867224	30.401	96522	96522	303.58	963867	963867	9.98598247	3.319904374	3.79913216	-0.479227786
MAL-1G-YFP_vs_MAL-1G-CFP	2	a	30	30	2483	2577.904	6400936	6400936	16.517	41012	41012	190.34	472613	472613	11.52377353	3.526541308	3.79913216	-0.272590852
MAL-1G-YFP_vs_MAL-1G-CFP	2	a	30	31	6144	2767.281	17002173	17002173	70.498	433139	433139	946.171	5813275	5813275	13.42126892	3.746449173	3.79913216	-0.052682987
MAL-1G-YFP_vs_MAL-1G-CFP	2	a	30	32	3810	2763.461	10528788	10528788	35.005	133369	133369	183.21	698031	698031	5.23383245	2.38786774	3.79913216	-1.41126442
MAL-1G-YFP_vs_MAL-1G-CFP	2	a	30	33	2782	2232.244	6210104	6210104	23.748	66067	66067	286.035	795748	795748	12.04456082	3.590309885	3.79913216	-0.208822275
MAL-1G-YFP_vs_MAL-1G-CFP	2	a	30	34	3616	1588.171	5742827	5742827	23.769	85950	85950	174.098	629538	629538	7.324467714	2.872723919	3.79913216	-0.926408241
MAL-1G-YFP_vs_MAL-1G-CFP	2	a	30	35	1158	4593.421	5319181	5319181	53.277	61695	61695	678.8	786050	786050	12.74090283	3.671395606	3.79913216	-0.127736554
MAL-1G-YFP_vs_MAL-1G-CFP	2	a	30	36	2280	2607.832	5945857	5945857	40.181	91612	91612	405.821	925272	925272	10.09989958	3.336269043	3.79913216	-0.462863117
MAL-1G-YFP_vs_MAL-1G-CFP	2	a	30	37	2584	5656.303	14615887	14615887	71.928	185862	185862	1252.5	3236461	3236461	17.41324746	4.122113377	3.79913216	0.322981216
MAL-1G-YFP_vs_MAL-1G-CFP	2	a	30	38	3152	2394.824	7548484	7548484	21.598	68078	68078	173.776	547742	547742	8.045800405	3.008235949	3.79913216	-0.790896211
MAL-1G-YFP_vs_MAL-1G-CFP	2	a	30	39	3638	4093.397	14891778	14891778	87.645	318852	318852	1008.551	3669110	3669110	11.50725101	3.524471322	3.79913216	-0.274660839
MAL-1G-YFP_vs_MAL-1G-CFP	2	a	30	40	3774	7385.196	27871728	27871728	623.118	2351648	2351648	8409.817	31738650	31738650	13.49634384	3.754496729	3.79913216	-0.044635431
MAL-1G-YFP_vs_MAL-1G-CFP	2	a	30	41	1102	377.136	415604	415604	4.793	5282	5282	10.06	11086	11086	2.098826202	1.069582706	3.79913216	-2.729549454
MAL-1G-YFP_vs_MAL-1G-CFP	2	a	30	42	4957	1828.969	9066201	9066201	16.899	83770	83770	147.496	731140	731140	8.727945565	3.125642104	3.79913216	-0.673490057
MAL-1G-YFP_vs_MAL-1G-CFP	2	a	30	43	2586	3718.357	9615672	9615672	42.224	109191	109191	833.5	2155431	2155431	19.74000604	4.303050526	3.79913216	0.503918366
MAL-1G-YFP_vs_MAL-1G-CFP	2	a	30	44	3839	6645.189	25510882	25510882	71.393	274077	274077	1026.047	3938994	3938994	14.37185171	3.845174049	3.79913216	0.046041889
MAL-1G-YFP_vs_MAL-1G-CFP	2	a	30	45	2518	1415.715	3564771	3564771	34.274	86302	86302	267.882	674527	674527	7.815890709	2.966410294	3.79913216	-0.832721866
MAL-1G-YFP_vs_MAL-1G-CFP	2	a	30	46	1837	1448.734	2661324	2661324	8.819	16200	16200	93.589	171923	171923	10.61253086	3.407696844	3.79913216	-0.391435316
MAL-1G-YFP_vs_MAL-1G-CFP	2	a	30	47	2902	4597.914	13343147	13343147	126.791	367947	367947	1731.849	5025826	5025826	13.65910308	3.771790847	3.79913216	-0.027341313
MAL-1G-YFP_vs_MAL-1G-CFP	2	a	30	48	2835	3752.102	10637208	10637208	126.263	357957	357957	1563.8	4433372	4433372	12.38520828	3.630546225	3.79913216	-0.168585935
MAL-1G-YFP_vs_MAL-1G-CFP	2	a	30	49	2298	3736.149	8585671	8585671	62.127	142767	142767	918.859	2111537	2111537	14.79009155	3.886559077	3.79913216	0.087426917
MAL-1G-YFP_vs_MAL-1G-CFP	2	a	30	50	2168	10646.731	23082113	23082113	129.825	281461	281461	2360.098	5116692	5116692	18.17904434	4.184204455	3.79913216	0.385072295
MAL-1G-YFP_vs_MAL-1G-CFP	2	a	30	51	3437	12521.928	43037868	43037868	145.4	499740	499740	3087.86	10612975	10612975	21.23699324	4.408507617	3.79913216	0.609375456
MAL-1G-YFP_vs_MAL-1G-CFP	2	a	30	52	1373	632.905	868978	868978	22.529	30932	30932	66.063	90704	90704	2.932367774	1.552066056	3.79913216	-2.247066104
MAL-1G-YFP_vs_MAL-1G-CFP	2	a	30	53	2489	11406.665	28391190	28391190	214.291	533371	533371	5405.372	13453971	13453971	25.22441415	4.656748857	3.79913216	0.857616697
MAL-1G-YFP_vs_MAL-1G-CFP	2	a	30	54	2378	7676.381	18254435	18254435	151.236	359639	359639	3006.258	7148881	7148881	19.87793593	4.313096054	3.79913216	0.513963894
MAL-1G-YFP_vs_MAL-1G-CFP	2	a	30	55	1216	5578.705	6783705	6783705	59.139	71913	71913	795.671	967536	967536	13.45425723	3.749990841	3.79913216	-0.04914132
MAL-1G-YFP_vs_MAL-1G-CFP	2	a	30	56	1264	450.896	569933	569933	5.646	7136	7136	13.975	17664	17664	2.475336323	1.307624557	3.79913216	-2.491507603
MAL-1G-YFP_vs_MAL-1G-CFP	2	a	30	57	1938	3308.47	6411814	6411814	61.662	119501	119501	742.276	1438530	1438530	12.03780722	3.589500712	3.79913216	-0.209631448
MAL-1G-YFP_vs_MAL-1G-CFP	2	a	30	58	1383	6580.439	9100747	9100747	74.936	103636	103636	1112.134	1538081	1538081	14.84118453	3.891534338	3.79913216	0.092402178
MAL-1G-YFP_vs_MAL-1G-CFP	2	a	30	59	1671	705.148	1178302	1178302	7.062	11801	11801	34.437	57544	57544	4.876196932	2.285756393	3.79913216	-1.513375768
MAL-1G-YFP_vs_MAL-1G-CFP	2	a	30	60	3551	4047.501	14372675	14372675	62.123	220598	220598	1249.259	4436118	4436118	20.10951142	4.329806125	3.79913216	0.530673965
MAL-1G-YFP_vs_MAL-1G-CFP	2	a	30	61	2191	840.43	1841382	1841382	20.61	45156	45156	44.405	97292	97292	2.15457525	1.107403487	3.79913216	-2.691728674
MAL-1G-YFP_vs_MAL-1G-CFP	2	a	30	62	1858	1038.686	1929879	1929879	10.601	19696	19696	36.896	68553	68553	3.480554427	1.799317135	3.79913216	-1.999815025
MAL-1G-YFP_vs_MAL-1G-CFP	2	a	30	63	1769	951.054	1682415	1682415	7.954	14070	14070	13.867	24531	24531	1.743496802	0.801983718	3.79913216	-2.997148443
MAL-1G-YFP_vs_MAL-1G-CFP	2	a	30	64	1645	641.331	1054989	1054989	9.677	15919	15919	42.207	69431	69431	4.361517683	2.124830239	3.79913216	-1.674301921
MAL-1G-YFP_vs_MAL-1G-CFP	2	a	30	65	2938	1199.579	3524363	3524363	18.563	54538	54538	109.632	322098	322098	5.905937145	2.562166002	3.79913216	-1.236966158
MAL-1G-YFP_vs_MAL-1G-CFP	2	a	30	66	2330	3401.541	7925591	7925591	34.59	80595	80595	289.872	675402	675402	8.380197283	3.066984208	3.79913216	-0.732147953
MAL-1G-YFP_vs_MAL-1G-CFP	2	a	30	67	2513	1737.718	4366886	4366886	18.55	46617	46617	155.107	389785	389785	8.36143467	3.063750504	3.79913216	-0.735381657
MAL-1G-YFP_vs_MAL-1G-CFP	2	a	30	68	2828	3378.216	9553595	9553595	49.194	139121	139121	498.784	1410561	1410561	10.13909474	3.341856944	3.79913216	-0.457275216
MAL-1G-YFP_vs_MAL-1G-CFP	2	a	30	69	2265	1502.465	3403083	3403083	20.214	45785	45785	289.906	656636	656636	14.34172764	3.84214692	3.79913216	0.04301476
MAL-1G-YFP_vs_MAL-1G-CFP	2	a	30	70	1294	918.379	1188382	1188382	6.563	8492	8492	28.948	37459	37459	4.411092793	2.14113611	3.79913216	-1.657996051
MAL-1G-YFP_vs_MAL-1G-CFP	2	a	30	71	2735	1822.82	4985414	4985414	36.476	99762	99762	434.293	1187790	1187790	11.90623684	3.573645593	3.79913216	-0.225486567
MAL-1G-YFP_vs_MAL-1G-CFP	2	a	30	72	3604	2603.328	9382393	9382393	46.554	167781	167781	314.153	1132209	1132209	6.748135963	2.754489042	3.79913216	-1.044643119
MAL-1G-YFP_vs_MAL-1G-CFP	2	a	30	73	229	2904.048	665027	665027	58.978	13506	13506	603.485	138198	138198	10.23234118	3.355064369	3.79913216	-0.444067791
MAL-1G-YFP_vs_MAL-1G-CFP	2	a	30	74	1260	739.752	932087	932087	28.431	35823	35823	131.034	165103	165103	4.608854646	2.204408269	3.79913216	-1.594723892
MAL-1G-YFP_vs_MAL-1G-CFP	2	a	30	75	2885	3345.96	9653094	9653094	66.81	192748	192748	1146.277	3307010	3307010	17.15716895	4.100739612	3.79913216	0.301607452
MAL-1G-YFP_vs_MAL-1G-CFP	2	a	30	76	1246	2737.124	3410456	3410456	35.056	43680	43680	580.657	723499	723499	16.56362179	4.049946261	3.79913216	0.250814101
MAL-1G-YFP_vs_MAL-1G-CFP	2	a	30	77	2760	12677.382	34989573	34989573	130.602	360462	360462	2503.796	6910478	6910478	19.17116922	4.260866422	3.79913216	0.461734262
MAL-1G-YFP_vs_MAL-1G-CFP	2	a	30	78	2511	5644.228	14172656	14172656	85.749	215316	215316	1031.864	2591010	2591010	12.03352282	3.588987149	3.79913216	-0.210145011
MAL-1G-YFP_vs_MAL-1G-CFP	2	a	30	79	3083	9590.535	29567619	29567619	287.518	886418	886418	5166.633	15928728	15928728	17.96977047	4.167500076	3.79913216	0.368367916
MAL-1G-YFP_vs_MAL-1G-CFP	2	a	30	80	3225	4746.458	15307328	15307328	356.183	1148689	1148689	5370.391	17319512	17319512	15.07763372	3.914338125	3.79913216	0.115205965
MAL-1G-YFP_vs_MAL-1G-CFP	2	a	30	81	1715	2539.691	4355570	4355570	45.586	78180	78180	701.959	1203860	1203860	15.39856741	3.944724232	3.79913216	0.145592072
MAL-1G-YFP_vs_MAL-1G-CFP	2	a	30	82	1208	2776.416	3353910	3353910	70.736	85449	85449	1106.498	1336650	1336650	15.64266405	3.967414329	3.79913216	0.168282168
MAL-1G-YFP_vs_MAL-1G-CFP	2	a	30	83	2360	1210.104	2855845	2855845	18.424	43481	43481	107.729	254241	254241	5.847174628	2.547739679	3.79913216	-1.251392482
MAL-1G-YFP_vs_MAL-1G-CFP	2	a	30	84	2828	1103.823	3121611	3121611	17.822	50401	50401	72.827	205955	205955	4.086327652	2.030804888	3.79913216	-1.768327273
MAL-1G-YFP_vs_MAL-1G-CFP	2	a	30	85	537	2060.536	1106508	1106508	16.315	8761	8761	218.056	117096	117096	13.36559753	3.740452432	3.79913216	-0.058679728
MAL-1G-YFP_vs_MAL-1G-CFP	2	a	30	86	2006	2440.075	4894791	4894791	39.475	79186	79186	514.79	1032668	1032668	13.04104261	3.70498731	3.79913216	-0.09414485
MAL-1G-YFP_vs_MAL-1G-CFP	2	a	30	87	1917	4952.821	9494557	9494557	80.26	153858	153858	1142.945	2191025	2191025	14.24056598	3.831934581	3.79913216	0.03280242
MAL-1G-YFP_vs_MAL-1G-CFP	2	a	30	88	558	930.674	519316	519316	6.389	3565	3565	17.081	9531	9531	2.673492286	1.418725514	3.79913216	-2.380406646
MAL-1G-YFP_vs_MAL-1G-CFP	2	a	30	89	3091	1475.586	4561035	4561035	37.317	115347	115347	264.845	818636	818636	7.097159007	2.827241629	3.79913216	-0.971890531
MAL-1G-YFP_vs_MAL-1G-CFP	2	a	30	90	3502	6739.531	23601839	23601839	215.524	754766	754766	3436.035	12032994	12032994	15.94268157	3.994822407	3.79913216	0.195690247
MAL-1G-YFP_vs_MAL-1G-CFP	2	a	30	91	4252	3834.075	16302487	16302487	131.736	560143	560143	2151.208	9146938	9146938	16.32964796	4.029421784	3.79913216	0.230289624
MAL-1G-YFP_vs_MAL-1G-CFP	2	a	30	92	2846	3285.769	9351298	9351298	54.442	154943	154943	649.719	1849099	1849099	11.93405962	3.577012985	3.79913216	-0.222119176
MAL-1G-YFP_vs_MAL-1G-CFP	2	a	30	93	1261	3845.967	4849765	4849765	79.666	100459	100459	698.754	881129	881129	8.771030968	3.13274643	3.79913216	-0.66638573
MAL-1G-YFP_vs_MAL-1G-CFP	2	a	30	94	1094	623.651	682274	682274	7.558	8268	8268	31.416	34369	34369	4.15686986	2.055497582	3.79913216	-1.743634579
MAL-1G-YFP_vs_MAL-1G-CFP	2	a	30	95	1663	4845.161	8057503	8057503	86.511	143867	143867	1211.366	2014501	2014501	14.00252316	3.80761491	3.79913216	0.008482749
MAL-1G-YFP_vs_MAL-1G-CFP	2	a	30	96	742	1206.807	895451	895451	14.627	10853	10853	65.369	48504	48504	4.469179029	2.160009838	3.79913216	-1.639122322
MAL-1G-YFP_vs_MAL-1G-CFP	2	a	30	97	2363	1632.21	3856913	3856913	22.596	53395	53395	286.155	676184	676184	12.66380747	3.662639322	3.79913216	-0.136492838
MAL-1G-YFP_vs_MAL-1G-CFP	2	a	30	98	2054	607.073	1246927	1246927	7.708	15832	15832	34.603	71074	71074	4.489262254	2.166478378	3.79913216	-1.632653782
MAL-1G-YFP_vs_MAL-1G-CFP	2	a	30	99	3272	10774.322	35253583	35253583	234.419	767020	767020	4952.182	16203540	16203540	21.12531616	4.400901028	3.79913216	0.601768867
MAL-1G-YFP_vs_MAL-1G-CFP	2	a	30	100	1995	10632.165	21211170	21211170	229.36	457573	457573	3288.857	6561269	6561269	14.33928357	3.84190104	3.79913216	0.042768879
MAL-1G-YFP_vs_MAL-1G-CFP	2	a	30	101	2656	9662.046	25662394	25662394	90.965	241602	241602	1055.145	2802464	2802464	11.59950663	3.535991538	3.79913216	-0.263140622
MAL-1G-YFP_vs_MAL-1G-CFP	2	a	30	102	3417	5123.135	17505754	17505754	94.623	323328	323328	1081.147	3694278	3694278	11.42579053	3.514222081	3.79913216	-0.284910079
MAL-1G-YFP_vs_MAL-1G-CFP	2	a	30	103	2814	7163.768	20158843	20158843	483.314	1360047	1360047	9420.471	26509205	26509205	19.4913889	4.284764991	3.79913216	0.485632831
MAL-1G-YFP_vs_MAL-1G-CFP	2	a	30	104	2531	10456.473	26465333	26465333	200.079	506400	506400	3843.332	9727473	9727473	19.20906991	4.263715761	3.79913216	0.464583601
MAL-1G-YFP_vs_MAL-1G-CFP	2	a	30	105	1776	4292.468	7623424	7623424	68.538	121723	121723	1057.416	1877970	1877970	15.42822638	3.947500315	3.79913216	0.148368155
MAL-1G-YFP_vs_MAL-1G-CFP	2	a	30	106	1683	3075.379	5175863	5175863	43.469	73159	73159	595.528	1002274	1002274	13.69994122	3.776097799	3.79913216	-0.023034362
MAL-1G-YFP_vs_MAL-1G-CFP	2	a	30	107	2196	8405.365	18458182	18458182	347.305	762682	762682	6500.487	14275069	14275069	18.71693445	4.226272258	3.79913216	0.427140097
MAL-1G-YFP_vs_MAL-1G-CFP	2	a	30	108	2502	1640.873	4105464	4105464	21.408	53563	53563	270.082	675746	675746	12.61591024	3.657172395	3.79913216	-0.141959765
MAL-1G-YFP_vs_MAL-1G-CFP	2	a	30	109	2373	5351.582	12699303	12699303	79.757	189263	189263	890.786	2113834	2113834	11.16876516	3.481397782	3.79913216	-0.317734378
MAL-1G-YFP_vs_MAL-1G-CFP	2	a	30	110	3160	4064.084	12842506	12842506	70.762	223607	223607	667.791	2110220	2110220	9.437182199	3.238356157	3.79913216	-0.560776004
MAL-1G-YFP_vs_MAL-1G-CFP	2	a	30	111	1472	10220.516	15044599	15044599	141.359	208080	208080	2831.739	4168320	4168320	20.03229527	4.324255827	3.79913216	0.525123667
MAL-1G-YFP_vs_MAL-1G-CFP	2	a	30	112	1056	4779.595	5047252	5047252	69.81	73719	73719	1260.765	1331368	1331368	18.0600388	4.174729087	3.79913216	0.375596927
MAL-1G-YFP_vs_MAL-1G-CFP	2	c	30	1	4038	6362.752	25692793	25692793	392.509	1584950	1584950	8947.995	36132002	36132002	22.79693492	4.51076796	3.79913216	0.7116358
MAL-1G-YFP_vs_MAL-1G-CFP	2	c	30	2	3973	8173.842	32474675	32474675	143.821	571402	571402	3321.349	13195721	13195721	23.0935856	4.529420284	3.79913216	0.730288124
MAL-1G-YFP_vs_MAL-1G-CFP	2	c	30	3	1999	2997.313	5991628	5991628	38.862	77686	77686	442.415	884388	884388	11.38413614	3.508952915	3.79913216	-0.290179246
MAL-1G-YFP_vs_MAL-1G-CFP	2	c	30	4	1839	3378.898	6213793	6213793	54.567	100348	100348	434.614	799255	799255	7.964832383	2.993644001	3.79913216	-0.805488159
MAL-1G-YFP_vs_MAL-1G-CFP	2	c	30	5	2342	1810.639	4240517	4240517	16.261	38084	38084	189.766	444432	444432	11.66978259	3.544705778	3.79913216	-0.254426382
MAL-1G-YFP_vs_MAL-1G-CFP	2	c	30	6	1471	739.704	1088105	1088105	15.305	22513	22513	103.384	152078	152078	6.755119264	2.755981241	3.79913216	-1.043150919
MAL-1G-YFP_vs_MAL-1G-CFP	2	c	30	7	4095	8925.192	36548663	36548663	143.048	585783	585783	3007.706	12316558	12316558	21.02580307	4.394088999	3.79913216	0.594956839
MAL-1G-YFP_vs_MAL-1G-CFP	2	c	30	8	866	1380.635	1195630	1195630	17.395	15064	15064	281.999	244211	244211	16.21156399	4.018951375	3.79913216	0.219819215
MAL-1G-YFP_vs_MAL-1G-CFP	2	c	30	9	3626	9345.145	33885497	33885497	66.54	241274	241274	1375.322	4986917	4986917	20.66910235	4.369403829	3.79913216	0.570271669
MAL-1G-YFP_vs_MAL-1G-CFP	2	c	30	10	2136	967.024	2065564	2065564	19.458	41563	41563	158.644	338863	338863	8.152996656	3.027330423	3.79913216	-0.771801737
MAL-1G-YFP_vs_MAL-1G-CFP	2	c	30	11	3539	3425.521	12122919	12122919	158.446	560741	560741	1777.905	6292006	6292006	11.22087737	3.488113581	3.79913216	-0.311018579
MAL-1G-YFP_vs_MAL-1G-CFP	2	c	30	12	2319	3829.359	8880284	8880284	164.009	380336	380336	3887.823	9015862	9015862	23.70499243	4.567119027	3.79913216	0.767986867
MAL-1G-YFP_vs_MAL-1G-CFP	2	c	30	13	1592	629.534	1002218	1002218	9.667	15390	15390	75.693	120503	120503	7.829954516	2.969003927	3.79913216	-0.830128233
MAL-1G-YFP_vs_MAL-1G-CFP	2	c	30	14	3347	6715.843	22477925	22477925	69.985	234240	234240	783.347	2621861	2621861	11.19305413	3.484531838	3.79913216	-0.314600322
MAL-1G-YFP_vs_MAL-1G-CFP	2	c	30	15	2732	1570.615	4290920	4290920	31.025	84759	84759	446.295	1219278	1219278	14.38523343	3.846516727	3.79913216	0.047384566
MAL-1G-YFP_vs_MAL-1G-CFP	2	c	30	16	3746	3334.422	12490746	12490746	71.275	266995	266995	800.973	3000445	3000445	11.23783217	3.490291855	3.79913216	-0.308840306
MAL-1G-YFP_vs_MAL-1G-CFP	2	c	30	17	1998	5180.72	10351078	10351078	121.721	243199	243199	2067.036	4129937	4129937	16.98171867	4.085910573	3.79913216	0.286778412
MAL-1G-YFP_vs_MAL-1G-CFP	2	c	30	18	3044	1833.732	5581880	5581880	43.501	132417	132417	315.619	960745	960745	7.255450584	2.859065213	3.79913216	-0.940066948
MAL-1G-YFP_vs_MAL-1G-CFP	2	c	30	19	2543	2325.998	5915012	5915012	24.875	63258	63258	262.296	667018	667018	10.54440545	3.398405846	3.79913216	-0.400726315
MAL-1G-YFP_vs_MAL-1G-CFP	2	c	30	20	3752	3341.147	12535985	12535985	75.156	281986	281986	2756.604	10342780	10342780	36.67834573	5.196856667	3.79913216	1.397724507
MAL-1G-YFP_vs_MAL-1G-CFP	2	c	30	21	2393	2142.681	5127436	5127436	50.06	119793	119793	533.445	1276534	1276534	10.65616522	3.413616451	3.79913216	-0.38551571
MAL-1G-YFP_vs_MAL-1G-CFP	2	c	30	22	3811	9151.877	34877805	34877805	66.991	255302	255302	1132.488	4315910	4315910	16.90511629	4.079388036	3.79913216	0.280255875
MAL-1G-YFP_vs_MAL-1G-CFP	2	c	30	23	1271	538.939	684991	684991	13.994	17787	17787	73.086	92892	92892	5.222465846	2.384731152	3.79913216	-1.414401008
MAL-1G-YFP_vs_MAL-1G-CFP	2	c	30	24	3318	1623.163	5385656	5385656	35.651	118291	118291	281.399	933683	933683	7.893102603	2.980592503	3.79913216	-0.818539657
MAL-1G-YFP_vs_MAL-1G-CFP	2	c	30	25	3466	5459.397	18922271	18922271	122.874	425881	425881	2291.486	7942291	7942291	18.64908507	4.221032948	3.79913216	0.421900788
MAL-1G-YFP_vs_MAL-1G-CFP	2	c	30	26	2509	6755.158	16948691	16948691	70.731	177465	177465	1016.575	2550586	2550586	14.37233257	3.845222319	3.79913216	0.046090159
MAL-1G-YFP_vs_MAL-1G-CFP	2	c	30	27	2427	1771.501	4299432	4299432	535.806	1300402	1300402	6781.008	16457507	16457507	12.65570724	3.661716226	3.79913216	-0.137415934
MAL-1G-YFP_vs_MAL-1G-CFP	2	c	30	28	453	2367.993	1072701	1072701	42.018	19034	19034	590.362	267434	267434	14.05033099	3.812532212	3.79913216	0.013400051
MAL-1G-YFP_vs_MAL-1G-CFP	2	c	30	29	2858	4824.745	13789122	13789122	220.242	629453	629453	3170.406	9061019	9061019	14.39506842	3.847502741	3.79913216	0.04837058
MAL-1G-YFP_vs_MAL-1G-CFP	2	c	30	30	2124	8605.674	18278452	18278452	64.998	138056	138056	975.871	2072751	2072751	15.01384221	3.908221321	3.79913216	0.10908916
MAL-1G-YFP_vs_MAL-1G-CFP	2	c	30	31	1970	4296.354	8463818	8463818	39.726	78261	78261	355.642	700614	700614	8.95227508	3.162254367	3.79913216	-0.636877793
MAL-1G-YFP_vs_MAL-1G-CFP	2	c	30	32	2568	3518.775	9036215	9036215	74.556	191460	191460	852.678	2189678	2189678	11.43673874	3.515603812	3.79913216	-0.283528348
MAL-1G-YFP_vs_MAL-1G-CFP	2	c	30	33	2430	3353.157	8148171	8148171	62.377	151576	151576	907.751	2205836	2205836	14.55267325	3.863212288	3.79913216	0.064080127
MAL-1G-YFP_vs_MAL-1G-CFP	2	c	30	34	4195	7309.022	30661348	30661348	55.699	233656	233656	811.925	3406025	3406025	14.57709196	3.865631035	3.79913216	0.066498875
MAL-1G-YFP_vs_MAL-1G-CFP	2	c	30	35	2318	1838.191	4260926	4260926	50.607	117308	117308	456.48	1058120	1058120	9.020015685	3.173129942	3.79913216	-0.626002218
MAL-1G-YFP_vs_MAL-1G-CFP	2	c	30	36	997	1190.99	1187417	1187417	12.073	12037	12037	160.977	160494	160494	13.33338872	3.736971587	3.79913216	-0.062160573
MAL-1G-YFP_vs_MAL-1G-CFP	2	c	30	37	1768	6086.398	10760751	10760751	69.823	123447	123447	1122.29	1984208	1984208	16.07335942	4.006599586	3.79913216	0.207467426
MAL-1G-YFP_vs_MAL-1G-CFP	2	c	30	38	3499	12174.14	42597315	42597315	315.575	1104197	1104197	6732.207	23555992	23555992	21.33314255	4.415024597	3.79913216	0.615892437
MAL-1G-YFP_vs_MAL-1G-CFP	2	c	30	39	2412	4412.714	10643465	10643465	54.998	132655	132655	702.842	1695256	1695256	12.77943538	3.675752191	3.79913216	-0.123379969
MAL-1G-YFP_vs_MAL-1G-CFP	2	c	30	40	2741	5539.74	15184427	15184427	50.023	137113	137113	730.036	2001029	2001029	14.5940137	3.867304808	3.79913216	0.068172647
MAL-1G-YFP_vs_MAL-1G-CFP	2	c	30	41	872	1669.256	1455591	1455591	121.857	106259	106259	2600.39	2267540	2267540	21.33974534	4.415471055	3.79913216	0.616338894
MAL-1G-YFP_vs_MAL-1G-CFP	2	c	30	42	2629	7260.426	19087660	19087660	157.104	413026	413026	3258.732	8567206	8567206	20.74253437	4.374520271	3.79913216	0.575388111
MAL-1G-YFP_vs_MAL-1G-CFP	2	c	30	43	2199	9513.508	20920204	20920204	218.536	480561	480561	5078.048	11166628	11166628	23.2366505	4.538330218	3.79913216	0.739198058
MAL-1G-YFP_vs_MAL-1G-CFP	2	c	30	44	2058	1775.879	3654760	3654760	18.418	37904	37904	137.543	283064	283064	7.467918953	2.900706271	3.79913216	-0.89842589
MAL-1G-YFP_vs_MAL-1G-CFP	2	c	30	45	2477	2807.011	6952966	6952966	119.123	295067	295067	1141.335	2827088	2827088	9.58117309	3.260202306	3.79913216	-0.538929854
MAL-1G-YFP_vs_MAL-1G-CFP	2	c	30	46	2737	12858.741	35194374	35194374	216.044	591312	591312	5233.114	14323034	14323034	24.22246462	4.598273761	3.79913216	0.7991416
MAL-1G-YFP_vs_MAL-1G-CFP	2	c	30	47	3564	2190.958	7808573	7808573	29.161	103930	103930	342.687	1221335	1221335	11.75151544	3.55477491	3.79913216	-0.244357251
MAL-1G-YFP_vs_MAL-1G-CFP	2	c	30	48	2340	2858.91	6689850	6689850	70.578	165152	165152	1295.574	3031644	3031644	18.3566896	4.198234005	3.79913216	0.399101844
MAL-1G-YFP_vs_MAL-1G-CFP	2	c	30	49	1733	10173.597	17630843	17630843	67.997	117838	117838	753.763	1306271	1306271	11.08531204	3.470577476	3.79913216	-0.328554685
MAL-1G-YFP_vs_MAL-1G-CFP	2	c	30	50	2282	6027.688	13755185	13755185	51.039	116472	116472	688.084	1570208	1570208	13.48142043	3.752900604	3.79913216	-0.046231556
MAL-1G-YFP_vs_MAL-1G-CFP	2	c	30	51	2257	3959.704	8937052	8937052	152.356	343868	343868	2129.081	4805335	4805335	13.97435935	3.804710239	3.79913216	0.005578079
MAL-1G-YFP_vs_MAL-1G-CFP	2	c	30	52	2200	9940.625	21869374	21869374	65.275	143605	143605	683.366	1503406	1503406	10.46903659	3.38805678	3.79913216	-0.41107538
MAL-1G-YFP_vs_MAL-1G-CFP	2	c	30	53	1960	5456.575	10694887	10694887	53.291	104450	104450	619.966	1215133	1215133	11.63363332	3.540229832	3.79913216	-0.258902328
MAL-1G-YFP_vs_MAL-1G-CFP	2	c	30	54	1764	5796.912	10225753	10225753	68.636	121074	121074	782.795	1380851	1380851	11.40501677	3.511596662	3.79913216	-0.287535498
MAL-1G-YFP_vs_MAL-1G-CFP	2	c	30	55	2381	1442.2	3433879	3433879	41.178	98044	98044	207.296	493571	493571	5.034178532	2.331756381	3.79913216	-1.467375779
MAL-1G-YFP_vs_MAL-1G-CFP	2	c	30	56	2405	6613.59	15905683	15905683	57.825	139069	139069	789.746	1899340	1899340	13.65753691	3.771625416	3.79913216	-0.027506744
MAL-1G-YFP_vs_MAL-1G-CFP	2	c	30	57	3948	22667.933	89493000	89493000	919.142	3628773	3628773	15478.396	61108707	61108707	16.84004676	4.073824239	3.79913216	0.274692079
MAL-1G-YFP_vs_MAL-1G-CFP	2	c	30	58	2656	3219.512	8551025	8551025	37.451	99469	99469	395.003	1049129	1049129	10.54729614	3.398801298	3.79913216	-0.400330862
MAL-1G-YFP_vs_MAL-1G-CFP	2	c	30	59	1291	8642.993	11158104	11158104	48.038	62017	62017	567.737	732948	732948	11.81850138	3.562975204	3.79913216	-0.236156956
MAL-1G-YFP_vs_MAL-1G-CFP	2	c	30	60	1439	1137.728	1637190	1637190	14.495	20858	20858	147.69	212526	212526	10.18918401	3.348966614	3.79913216	-0.450165547
MAL-1G-YFP_vs_MAL-1G-CFP	2	c	30	61	2923	5307.046	15512495	15512495	25.047	73212	73212	388.088	1134381	1134381	15.49446812	3.953681327	3.79913216	0.154549167
MAL-1G-YFP_vs_MAL-1G-CFP	2	c	30	62	2512	8194.492	20584565	20584565	124.083	311696	311696	2268.793	5699209	5699209	18.28451119	4.192550154	3.79913216	0.393417993
MAL-1G-YFP_vs_MAL-1G-CFP	2	c	30	63	2348	2926.781	6872081	6872081	39.328	92342	92342	417.366	979975	979975	10.61245154	3.407686061	3.79913216	-0.3914461
MAL-1G-YFP_vs_MAL-1G-CFP	2	c	30	64	2567	11807.278	30309282	30309282	142.824	366630	366630	3263.993	8378671	8378671	22.85320623	4.51432468	3.79913216	0.715192519
MAL-1G-YFP_vs_MAL-1G-CFP	2	c	30	65	2645	5016.773	13269365	13269365	78.152	206712	206712	918.205	2428652	2428652	11.74896474	3.554461735	3.79913216	-0.244670426
MAL-1G-YFP_vs_MAL-1G-CFP	2	c	30	66	7161	4350.945	31157117	31157117	106.784	764683	764683	1528.076	10942553	10942553	14.30992058	3.83894376	3.79913216	0.0398116
MAL-1G-YFP_vs_MAL-1G-CFP	2	c	30	67	2160	14008.757	30258916	30258916	148.245	320209	320209	2873.683	6207155	6207155	19.38469874	4.276846409	3.79913216	0.477714249
MAL-1G-YFP_vs_MAL-1G-CFP	2	c	30	68	2914	2539.6	7400393	7400393	20.896	60890	60890	293.833	856230	856230	14.06191493	3.813721167	3.79913216	0.014589006
MAL-1G-YFP_vs_MAL-1G-CFP	2	c	30	69	976	781.012	762268	762268	22.059	21530	21530	154.65	150938	150938	7.010589875	2.809535838	3.79913216	-0.989596322
MAL-1G-YFP_vs_MAL-1G-CFP	2	c	30	70	3228	2295.677	7410446	7410446	18.572	59949	59949	247.548	799084	799084	13.32939665	3.736539574	3.79913216	-0.062592586
MAL-1G-YFP_vs_MAL-1G-CFP	2	c	30	71	3777	7490.453	28291440	28291440	149.48	564585	564585	2347.091	8864961	8864961	15.70172959	3.97285158	3.79913216	0.173719419
MAL-1G-YFP_vs_MAL-1G-CFP	2	c	30	72	3889	2443.086	9501163	9501163	30.229	117560	117560	152.83	594355	594355	5.055758761	2.337927626	3.79913216	-1.461204534
MAL-1G-YFP_vs_MAL-1G-CFP	2	c	30	73	1382	2647.038	3658206	3658206	26.445	36547	36547	279.496	386263	386263	10.56893863	3.401758598	3.79913216	-0.397373562
MAL-1G-YFP_vs_MAL-1G-CFP	2	c	30	74	2287	1566.303	3582135	3582135	15.157	34665	34665	169.253	387081	387081	11.16633492	3.481083829	3.79913216	-0.318048332
MAL-1G-YFP_vs_MAL-1G-CFP	2	c	30	75	2249	3487.427	7843224	7843224	31.763	71434	71434	488.61	1098883	1098883	15.38319288	3.94328307	3.79913216	0.144150909
MAL-1G-YFP_vs_MAL-1G-CFP	2	c	30	76	2878	1746.201	5025567	5025567	22.609	65069	65069	261.468	752504	752504	11.56470823	3.531656963	3.79913216	-0.267475197
MAL-1G-YFP_vs_MAL-1G-CFP	2	c	30	77	2589	5003.598	12954314	12954314	93.043	240889	240889	1309.3	3389777	3389777	14.071946	3.814749947	3.79913216	0.015617786
MAL-1G-YFP_vs_MAL-1G-CFP	2	c	30	78	1904	2564.441	4882696	4882696	34.214	65144	65144	351.89	669998	669998	10.28487658	3.362452576	3.79913216	-0.436679584
MAL-1G-YFP_vs_MAL-1G-CFP	2	c	30	79	2036	1234.456	2513352	2513352	15.551	31662	31662	99.954	203506	203506	6.427452467	2.684247036	3.79913216	-1.114885125
MAL-1G-YFP_vs_MAL-1G-CFP	2	c	30	80	2241	2072.593	4644681	4644681	49.109	110053	110053	778.575	1744786	1744786	15.85405214	3.986779721	3.79913216	0.187647561
MAL-1G-YFP_vs_MAL-1G-CFP	2	c	30	81	1933	2870.044	5547795	5547795	38.062	73574	73574	233.951	452227	452227	6.146559926	2.619779196	3.79913216	-1.179352964
MAL-1G-YFP_vs_MAL-1G-CFP	2	c	30	82	1992	1690.005	3366489	3366489	52.998	105572	105572	898.173	1789160	1789160	16.94729663	4.082983253	3.79913216	0.283851093
MAL-1G-YFP_vs_MAL-1G-CFP	2	c	30	83	2361	1546.003	3650112	3650112	64.672	152690	152690	429.518	1014091	1014091	6.64150239	2.731509634	3.79913216	-1.067622526
MAL-1G-YFP_vs_MAL-1G-CFP	2	c	30	84	3107	20398.976	63379619	63379619	138.891	431534	431534	2037.013	6329000	6329000	14.66628354	3.874431431	3.79913216	0.07529927
MAL-1G-YFP_vs_MAL-1G-CFP	2	c	30	85	2086	2506.77	5229123	5229123	33.973	70867	70867	205.538	428753	428753	6.050107949	2.596960884	3.79913216	-1.202171277
MAL-1G-YFP_vs_MAL-1G-CFP	2	c	30	86	297	2263.838	672360	672360	76.869	22830	22830	759.32	225518	225518	9.878142795	3.304239824	3.79913216	-0.494892336
MAL-1G-YFP_vs_MAL-1G-CFP	2	c	30	87	1866	3840.856	7167038	7167038	214.362	400000	400000	2686.962	5013871	5013871	12.5346775	3.647852973	3.79913216	-0.151279187
MAL-1G-YFP_vs_MAL-1G-CFP	2	c	30	88	1829	3554.496	6501174	6501174	303.396	554912	554912	2616.195	4785021	4785021	8.623026714	3.108194349	3.79913216	-0.690937811
MAL-1G-YFP_vs_MAL-1G-CFP	2	c	30	89	2910	7909.03	23015276	23015276	84.188	244987	244987	1325.325	3856696	3856696	15.74245164	3.97658833	3.79913216	0.17745617
MAL-1G-YFP_vs_MAL-1G-CFP	2	c	30	90	2143	16693.832	35774882	35774882	306.146	656070	656070	6503.066	13936071	13936071	21.24174402	4.408830316	3.79913216	0.609698156
MAL-1G-YFP_vs_MAL-1G-CFP	2	c	30	91	1739	2314.176	4024352	4024352	61.412	106795	106795	729.205	1268088	1268088	11.87403905	3.569738857	3.79913216	-0.229393303
MAL-1G-YFP_vs_MAL-1G-CFP	2	c	30	92	2426	7582.181	18394370	18394370	71.65	173823	173823	802.729	1947421	1947421	11.20347135	3.485873909	3.79913216	-0.313258251
MAL-1G-YFP_vs_MAL-1G-CFP	2	c	30	93	1793	3153.215	5653715	5653715	74.611	133778	133778	1227.214	2200395	2200395	16.44810806	4.039849743	3.79913216	0.240717582
MAL-1G-YFP_vs_MAL-1G-CFP	2	c	30	94	2743	5391.553	14789029	14789029	209.925	575824	575824	3601.911	9880043	9880043	17.15809518	4.100817495	3.79913216	0.301685334
MAL-1G-YFP_vs_MAL-1G-CFP	2	c	30	95	1687	2486.455	4194649	4194649	30.609	51637	51637	271.575	458147	458147	8.872455797	3.149333482	3.79913216	-0.649798679
MAL-1G-YFP_vs_MAL-1G-CFP	2	c	30	96	3835	5617.015	21541253	21541253	24.508	93989	93989	255.386	979405	979405	10.42042154	3.381341735	3.79913216	-0.417790425
MAL-1G-YFP_vs_MAL-1G-CFP	2	c	30	97	1403	4545.336	6377106	6377106	55.031	77209	77209	376.94	528847	528847	6.849551218	2.776009466	3.79913216	-1.023122694
MAL-1G-YFP_vs_MAL-1G-CFP	2	c	30	98	1481	1343.199	1989278	1989278	10.814	16015	16015	56.465	83624	83624	5.221604746	2.384493256	3.79913216	-1.414638905
MAL-1G-YFP_vs_MAL-1G-CFP	2	c	30	99	1883	1016.597	1914253	1914253	6.287	11839	11839	21.789	41029	41029	3.465579863	1.793096765	3.79913216	-2.006035395
MAL-1G-YFP_vs_MAL-1G-CFP	2	c	30	100	2817	3640.168	10254352	10254352	143.816	405129	405129	2352.362	6626604	6626604	16.35677525	4.031816443	3.79913216	0.232684282
MAL-1G-YFP_vs_MAL-1G-CFP	2	c	30	101	2124	1693.483	3596957	3596957	15.958	33895	33895	117.843	250298	250298	7.38451099	2.884502387	3.79913216	-0.914629773
MAL-1G-YFP_vs_MAL-1G-CFP	2	c	30	102	1625	881.339	1432176	1432176	7.029	11422	11422	44.099	71661	71661	6.273945018	2.649372886	3.79913216	-1.149759274
MAL-1G-YFP_vs_MAL-1G-CFP	2	c	30	103	1643	1460.995	2400415	2400415	17.169	28209	28209	123.779	203369	203369	7.209365805	2.849872354	3.79913216	-0.949259807
MAL-1G-YFP_vs_MAL-1G-CFP	2	c	30	104	2869	1728.524	4959136	4959136	27.945	80175	80175	253.304	726730	726730	9.064296851	3.180195109	3.79913216	-0.618937051
MAL-1G-YFP_vs_MAL-1G-CFP	2	c	30	105	2659	806.469	2144400	2144400	8.56	22762	22762	25.349	67402	67402	2.961163342	1.566164074	3.79913216	-2.232968086
MAL-1G-YFP_vs_MAL-1G-CFP	2	c	30	106	2683	2241.972	6015212	6015212	23.574	63250	63250	200.65	538344	538344	8.511367589	3.08939096	3.79913216	-0.709741201
MAL-1G-YFP_vs_MAL-1G-CFP	2	c	30	107	2743	6952.882	19071755	19071755	169.688	465455	465455	4041.62	11086164	11086164	23.81790721	4.573974749	3.79913216	0.774842589
MAL-1G-YFP_vs_MAL-1G-CFP	2	c	30	108	2185	1749.754	3823212	3823212	24.674	53913	53913	174.22	380671	380671	7.060838759	2.819839572	3.79913216	-0.979292589
MAL-1G-YFP_vs_MAL-1G-CFP	2	c	30	109	3747	5629.192	21092583	21092583	58.669	219831	219831	829.078	3106555	3106555	14.13156015	3.820848846	3.79913216	0.021716685
MAL-1G-YFP_vs_MAL-1G-CFP	2	c	30	110	3702	7382.373	27329544	27329544	219.657	813170	813170	3200.096	11846756	11846756	14.56860927	3.864791258	3.79913216	0.065659098
MAL-1G-YFP_vs_MAL-1G-CFP	2	c	30	111	2250	6310.136	14197807	14197807	93.602	210605	210605	843.323	1897476	1897476	9.009643646	3.171470045	3.79913216	-0.627662115
MAL-1G-YFP_vs_MAL-1G-CFP	2	c	30	112	3587	2226.248	7985552	7985552	26.511	95094	95094	205.483	737067	737067	7.750930658	2.954369546	3.79913216	-0.844762614
MAL-1G-YFP_vs_MAL-1G-CFP	2	c	30	113	2761	9035.006	24945651	24945651	265.147	732072	732072	4541.913	12540222	12540222	17.12976592	4.098433532	3.79913216	0.299301372
MAL-1G-YFP_vs_MAL-1G-CFP	2	c	30	114	3308	8431.662	27891939	27891939	90.077	297976	297976	1385.916	4584609	4584609	15.38583309	3.943530657	3.79913216	0.144398497
MAL-1G-YFP_vs_MAL-1G-CFP	2	c	30	115	1360	1151.971	1566681	1566681	5.412	7361	7361	16.421	22332	22332	3.033826926	1.601138785	3.79913216	-2.197993376
MAL-1G-YFP_vs_MAL-1G-CFP	2	c	30	116	1013	1824.197	1847912	1847912	11.301	11448	11448	223.68	226588	226588	19.79280224	4.306903976	3.79913216	0.507771816
MAL-1G-YFP_vs_MAL-1G-CFP	2	c	30	117	1226	1508.973	1850001	1850001	14.493	17769	17769	115.709	141859	141859	7.983510608	2.997023286	3.79913216	-0.802108875
MAL-1G-YFP_vs_MAL-1G-CFP	2	c	30	118	3639	5104.575	18575549	18575549	47.29	172089	172089	677.176	2464243	2464243	14.31958463	3.83991774	3.79913216	0.04078558
MAL-1G-YFP_vs_MAL-1G-CFP	2	c	30	119	2196	3829.666	8409946	8409946	32.555	71490	71490	388.637	853447	853447	11.93799133	3.577488206	3.79913216	-0.221643955
MAL-1G-YFP_vs_MAL-1G-CFP	2	c	30	120	2100	5004.256	10508937	10508937	60.015	126032	126032	857.745	1801264	1801264	14.29211629	3.837147652	3.79913216	0.038015492
MAL-1G-YFP_vs_MAL-1G-CFP	2	c	30	121	3593	2397.259	8613352	8613352	36.882	132516	132516	238.972	858626	858626	6.479413807	2.695863298	3.79913216	-1.103268862
MAL-1G-YFP_vs_MAL-1G-CFP	2	c	30	122	2380	1618.57	3852196	3852196	16.838	40075	40075	112.801	268466	268466	6.699089208	2.743964964	3.79913216	-1.055167197
MAL-1G-YFP_vs_MAL-1G-CFP	2	c	30	123	1381	2078.329	2870172	2870172	20.176	27863	27863	196.365	271180	271180	9.732620321	3.282828275	3.79913216	-0.516303885
MAL-1G-YFP_vs_MAL-1G-CFP	2	c	30	124	1849	1250.049	2311340	2311340	9.097	16821	16821	83.194	153826	153826	9.144878426	3.192963991	3.79913216	-0.60616817
MAL-1G-YFP_vs_MAL-1G-CFP	2	c	30	125	1968	3984.416	7841331	7841331	48.226	94908	94908	531.458	1045909	1045909	11.02024065	3.462083824	3.79913216	-0.337048336
MAL-1G-YFP_vs_MAL-1G-CFP	2	c	30	126	2529	4384.1	11087389	11087389	116.196	293859	293859	1547.009	3912387	3912387	13.31382398	3.734853094	3.79913216	-0.064279066
MAL-1G-YFP_vs_MAL-1G-CFP	2	c	30	127	1243	2492.907	3098684	3098684	163.412	203121	203121	2451.213	3046858	3046858	15.0002117	3.906910956	3.79913216	0.107778796
MAL-1G-YFP_vs_MAL-1G-CFP	2	c	30	128	1035	7233.44	7486610	7486610	53.204	55066	55066	586.866	607406	607406	11.03050884	3.46342744	3.79913216	-0.335704721
MAL-1G-YFP_vs_MAL-1G-CFP	2	c	30	129	524	3631.132	1902713	1902713	767.968	402415	402415	10905.737	5714606	5714606	14.2007778	3.827898046	3.79913216	0.028765886
MAL-1G-YFP_vs_MAL-1G-CFP	2	b	30	1	2927	3036.397	8887534	8887534	85.341	249792	249792	1420.286	4157177	4157177	16.64255461	4.056804997	3.79913216	0.257672836
MAL-1G-YFP_vs_MAL-1G-CFP	2	b	30	2	779	3418.154	2662742	2662742	96.953	75526	75526	1843.001	1435698	1435698	19.00932129	4.248635118	3.79913216	0.449502958
MAL-1G-YFP_vs_MAL-1G-CFP	2	b	30	3	1828	4062.524	7426293	7426293	140.666	257137	257137	2151.052	3932123	3932123	15.29193776	3.934699328	3.79913216	0.135567168
MAL-1G-YFP_vs_MAL-1G-CFP	2	b	30	4	4937	3608.776	17816528	17816528	36.98	182568	182568	637.373	3146709	3146709	17.23581898	4.107337947	3.79913216	0.308205786
MAL-1G-YFP_vs_MAL-1G-CFP	2	b	30	5	4955	2144.65	10626743	10626743	21.176	104928	104928	197.194	977095	977095	9.312052074	3.219099126	3.79913216	-0.580033034
MAL-1G-YFP_vs_MAL-1G-CFP	2	b	30	6	2584	7467.76	19296691	19296691	149.219	385582	385582	2239.971	5788084	5788084	15.01129202	3.90797625	3.79913216	0.108844089
MAL-1G-YFP_vs_MAL-1G-CFP	2	b	30	7	2209	4415.546	9753941	9753941	362.98	801822	801822	4460.529	9853308	9853308	12.28864761	3.619254247	3.79913216	-0.179877913
MAL-1G-YFP_vs_MAL-1G-CFP	2	b	30	8	3488	1274.608	4445831	4445831	46.327	161588	161588	526.982	1838112	1838112	11.37530015	3.507832707	3.79913216	-0.291299453
MAL-1G-YFP_vs_MAL-1G-CFP	2	b	30	9	3395	4872.981	16543770	16543770	272.892	926469	926469	2839.416	9639818	9639818	10.40490076	3.3791913	3.79913216	-0.419940861
MAL-1G-YFP_vs_MAL-1G-CFP	2	b	30	10	5397	8423.929	45463945	45463945	418.065	2256299	2256299	8696.846	46936877	46936877	20.8025962	4.378691685	3.79913216	0.579559525
MAL-1G-YFP_vs_MAL-1G-CFP	2	b	30	11	3671	8434.719	30963852	30963852	108.004	396483	396483	1667.721	6122205	6122205	15.44127995	3.94872044	3.79913216	0.14958828
MAL-1G-YFP_vs_MAL-1G-CFP	2	b	30	12	1822	4004.13	7295525	7295525	114.686	208957	208957	3116.493	5678250	5678250	27.17425116	4.764168374	3.79913216	0.965036214
MAL-1G-YFP_vs_MAL-1G-CFP	2	b	30	13	4733	3372.259	15960900	15960900	13.878	65684	65684	59.225	280310	280310	4.267553742	2.093409322	3.79913216	-1.705722839
MAL-1G-YFP_vs_MAL-1G-CFP	2	b	30	14	2701	2834.702	7656531	7656531	61.026	164832	164832	890.818	2406100	2406100	14.59728693	3.867628348	3.79913216	0.068496188
MAL-1G-YFP_vs_MAL-1G-CFP	2	b	30	15	2371	3700.774	8774536	8774536	104.989	248929	248929	1166.704	2766254	2766254	11.11262247	3.474127414	3.79913216	-0.325004746
MAL-1G-YFP_vs_MAL-1G-CFP	2	b	30	16	1749	4814.619	8420769	8420769	194.65	340442	340442	3466.359	6062662	6062662	17.80820815	4.154470456	3.79913216	0.355338295
MAL-1G-YFP_vs_MAL-1G-CFP	2	b	30	17	4267	4239.503	18089959	18089959	90.829	387567	387567	1216.683	5191585	5191585	13.39532262	3.743657423	3.79913216	-0.055474738
MAL-1G-YFP_vs_MAL-1G-CFP	2	b	30	18	6325	8432.194	53333629	53333629	103.847	656834	656834	1426.444	9022259	9022259	13.73598048	3.779887989	3.79913216	-0.019244172
MAL-1G-YFP_vs_MAL-1G-CFP	2	b	30	19	2303	2181.353	5023657	5023657	24.6	56653	56653	287.059	661096	661096	11.66921434	3.544635526	3.79913216	-0.254496634
MAL-1G-YFP_vs_MAL-1G-CFP	2	b	30	20	2933	6701.786	19656338	19656338	115.684	339302	339302	1582.088	4640264	4640264	13.67591114	3.773565048	3.79913216	-0.025567112
MAL-1G-YFP_vs_MAL-1G-CFP	2	b	30	21	524	1010.019	529250	529250	17.288	9059	9059	181.319	95011	95011	10.48802296	3.390670844	3.79913216	-0.408461316
MAL-1G-YFP_vs_MAL-1G-CFP	2	b	30	22	713	2466.546	1758647	1758647	41.331	29469	29469	567.753	404808	404808	13.7367403	3.779967791	3.79913216	-0.019164369
MAL-1G-YFP_vs_MAL-1G-CFP	2	b	30	23	1473	7543.314	11111302	11111302	86.301	127121	127121	1054.664	1553520	1553520	12.22079751	3.611266531	3.79913216	-0.187865629
MAL-1G-YFP_vs_MAL-1G-CFP	2	b	30	24	335	3170.021	1061957	1061957	66.543	22292	22292	814.6	272891	272891	12.2416562	3.613726851	3.79913216	-0.185405309
MAL-1G-YFP_vs_MAL-1G-CFP	2	b	30	25	473	2827.717	1337510	1337510	60.632	28679	28679	674.37	318977	318977	11.12231947	3.475385776	3.79913216	-0.323746384
MAL-1G-YFP_vs_MAL-1G-CFP	2	b	30	26	1039	2638.885	2741802	2741802	48.403	50291	50291	546.675	567995	567995	11.29416794	3.497506084	3.79913216	-0.301626076
MAL-1G-YFP_vs_MAL-1G-CFP	2	b	30	27	3021	2900.305	8761822	8761822	44.488	134399	134399	527.164	1592563	1592563	11.84951525	3.566756136	3.79913216	-0.232376024
MAL-1G-YFP_vs_MAL-1G-CFP	2	b	30	28	2832	2675.496	7577005	7577005	37.238	105457	105457	525.039	1486910	1486910	14.09968044	3.81759056	3.79913216	0.0184584
MAL-1G-YFP_vs_MAL-1G-CFP	2	b	30	29	2526	5383.895	13599720	13599720	82.31	207916	207916	1156.601	2921573	2921573	14.05169876	3.812672649	3.79913216	0.013540488
MAL-1G-YFP_vs_MAL-1G-CFP	2	b	30	30	2515	2099.472	5280173	5280173	33.956	85400	85400	510.806	1284676	1284676	15.0430445	3.911024672	3.79913216	0.111892512
MAL-1G-YFP_vs_MAL-1G-CFP	2	b	30	31	1563	1346.319	2104297	2104297	21.138	33038	33038	127.454	199211	199211	6.029753617	2.592099053	3.79913216	-1.207033107
MAL-1G-YFP_vs_MAL-1G-CFP	2	b	30	32	2519	2656.52	6691774	6691774	45.254	113996	113996	940.568	2369290	2369290	20.78397488	4.377399687	3.79913216	0.578267526
MAL-1G-YFP_vs_MAL-1G-CFP	2	b	30	33	2341	3317.591	7766480	7766480	61.895	144896	144896	806.417	1887822	1887822	13.02880687	3.703633068	3.79913216	-0.095499092
MAL-1G-YFP_vs_MAL-1G-CFP	2	b	30	34	2404	13011.606	31279900	31279900	99.352	238842	238842	1568.369	3770359	3770359	15.7859966	3.980573439	3.79913216	0.181441278
MAL-1G-YFP_vs_MAL-1G-CFP	2	b	30	35	1525	1031.346	1572803	1572803	14.654	22347	22347	78.645	119934	119934	5.366894885	2.424087632	3.79913216	-1.375044528
MAL-1G-YFP_vs_MAL-1G-CFP	2	b	30	36	1883	1676.384	3156631	3156631	33.225	62562	62562	424.789	799877	799877	12.78534893	3.67641963	3.79913216	-0.122712531
MAL-1G-YFP_vs_MAL-1G-CFP	2	b	30	37	2535	7597.086	19258612	19258612	66.897	169583	169583	821.15	2081614	2081614	12.27489784	3.617639112	3.79913216	-0.181493048
MAL-1G-YFP_vs_MAL-1G-CFP	2	b	30	38	2443	15198.413	37129724	37129724	113.426	277100	277100	1215.16	2968637	2968637	10.71323349	3.421322078	3.79913216	-0.377810083
MAL-1G-YFP_vs_MAL-1G-CFP	2	b	30	39	1109	587.609	651658	651658	22.931	25431	25431	122.829	136217	136217	5.356336754	2.421246666	3.79913216	-1.377885494
MAL-1G-YFP_vs_MAL-1G-CFP	2	b	30	40	1347	3959.333	5333222	5333222	25.235	33991	33991	327.997	441812	441812	12.99791121	3.700207893	3.79913216	-0.098924267
MAL-1G-YFP_vs_MAL-1G-CFP	2	b	30	41	3637	1262.393	4591323	4591323	36.026	131026	131026	205.916	748916	748916	5.715781601	2.514950792	3.79913216	-1.284181368
MAL-1G-YFP_vs_MAL-1G-CFP	2	b	30	42	1697	318.755	540928	540928	4.811	8164	8164	8.289	14067	14067	1.723052425	0.784966597	3.79913216	-3.014165563
MAL-1G-YFP_vs_MAL-1G-CFP	2	b	30	43	1597	5504.634	8790900	8790900	37.46	59824	59824	511.565	816969	816969	13.65620821	3.771485055	3.79913216	-0.027647106
MAL-1G-YFP_vs_MAL-1G-CFP	2	b	30	44	2368	6223.184	14736500	14736500	70.496	166934	166934	798.999	1892029	1892029	11.33399427	3.502584473	3.79913216	-0.296547687
MAL-1G-YFP_vs_MAL-1G-CFP	2	b	30	45	1273	1639.203	2086705	2086705	13.137	16723	16723	221.655	282167	282167	16.8729893	4.076643686	3.79913216	0.277511525
MAL-1G-YFP_vs_MAL-1G-CFP	2	b	30	46	1329	1612.343	2142804	2142804	13.724	18239	18239	232.877	309493	309493	16.96874829	4.084808242	3.79913216	0.285676082
MAL-1G-YFP_vs_MAL-1G-CFP	2	b	30	47	3196	3768.876	12045328	12045328	258.654	826659	826659	4895.116	15644792	15644792	18.92532713	4.242246333	3.79913216	0.443114172
MAL-1G-YFP_vs_MAL-1G-CFP	2	b	30	48	2151	8642.142	18589248	18589248	161.886	348216	348216	4161.262	8950874	8950874	25.7049475	4.683974161	3.79913216	0.884842
MAL-1G-YFP_vs_MAL-1G-CFP	2	b	30	49	609	1471.217	895971	895971	23.713	14441	14441	788.11	479959	479959	33.23585624	5.054668617	3.79913216	1.255536457
MAL-1G-YFP_vs_MAL-1G-CFP	2	b	30	50	3456	9092.325	31423074	31423074	691.964	2391426	2391426	7786.882	26911465	26911465	11.25331288	3.492277876	3.79913216	-0.306854285
MAL-1G-YFP_vs_MAL-1G-CFP	2	b	30	51	1842	6948.771	12799636	12799636	168.407	310205	310205	2945.41	5425445	5425445	17.4898696	4.128447628	3.79913216	0.329315468
MAL-1G-YFP_vs_MAL-1G-CFP	2	b	30	52	1578	4442.913	7010917	7010917	88.485	139630	139630	1567.113	2472905	2472905	17.71041323	4.14652597	3.79913216	0.347393809
MAL-1G-YFP_vs_MAL-1G-CFP	2	b	30	53	3217	9555.193	30739056	30739056	120.247	386833	386833	3071.048	9879561	9879561	25.53960236	4.674664158	3.79913216	0.875531998
MAL-1G-YFP_vs_MAL-1G-CFP	2	b	30	54	3579	2212.8	7919611	7919611	26.915	96328	96328	269.549	964716	964716	10.0149074	3.324077177	3.79913216	-0.475054984
MAL-1G-YFP_vs_MAL-1G-CFP	2	b	30	55	2888	4989.032	14408324	14408324	87.419	252465	252465	1273.064	3676609	3676609	14.56284634	3.864220455	3.79913216	0.065088295
MAL-1G-YFP_vs_MAL-1G-CFP	2	b	30	56	4036	19179.051	77406649	77406649	682.369	2754043	2754043	8584.888	34648606	34648606	12.58099674	3.65317432	3.79913216	-0.14595784
MAL-1G-YFP_vs_MAL-1G-CFP	2	b	30	57	3189	8801.325	28067425	28067425	149.051	475323	475323	3020.499	9632370	9632370	20.26489356	4.340910692	3.79913216	0.541778532
MAL-1G-YFP_vs_MAL-1G-CFP	2	b	30	58	2601	12099.225	31470083	31470083	202.856	527629	527629	4921.582	12801035	12801035	24.2614318	4.600592789	3.79913216	0.801460629
MAL-1G-YFP_vs_MAL-1G-CFP	2	b	30	59	4112	16763.446	68931289	68931289	503.404	2069996	2069996	5618.249	23102239	23102239	11.1605235	3.480332795	3.79913216	-0.318799365
MAL-1G-YFP_vs_MAL-1G-CFP	2	b	30	60	1230	1596.262	1963402	1963402	74.209	91277	91277	3787.535	4658668	4658668	51.038794	5.673522335	3.79913216	1.874390174
MAL-1G-YFP_vs_MAL-1G-CFP	2	b	30	61	662	1723.409	1140897	1140897	24.844	16447	16447	133.029	88065	88065	5.35447194	2.420744303	3.79913216	-1.378387857
MAL-1G-YFP_vs_MAL-1G-CFP	2	b	30	62	2777	7946.268	22066787	22066787	277.061	769398	769398	3952.507	10976113	10976113	14.26584551	3.83449335	3.79913216	0.035361189
MAL-1G-YFP_vs_MAL-1G-CFP	2	b	30	63	1969	2624.787	5168206	5168206	51.766	101928	101928	947.844	1866305	1866305	18.31003257	4.194562452	3.79913216	0.395430292
MAL-1G-YFP_vs_MAL-1G-CFP	2	b	30	64	2150	5378.692	11564187	11564187	286.176	615278	615278	5648.926	12145190	12145190	19.73935359	4.303002841	3.79913216	0.503870681
MAL-1G-YFP_vs_MAL-1G-CFP	2	b	30	65	1874	7023.238	13161548	13161548	731.923	1371623	1371623	9601.089	17992441	17992441	13.11762853	3.713435021	3.79913216	-0.085697139
MAL-1G-YFP_vs_MAL-1G-CFP	2	b	30	66	3067	2705.108	8296566	8296566	98.517	302151	302151	777.072	2383280	2383280	7.887711773	2.979606835	3.79913216	-0.819525326
MAL-1G-YFP_vs_MAL-1G-CFP	2	b	30	67	2213	1912.188	4231671	4231671	105.217	232845	232845	951.997	2106770	2106770	9.047950353	3.177591013	3.79913216	-0.621541147
MAL-1G-YFP_vs_MAL-1G-CFP	2	b	30	68	2375	3399.619	8074096	8074096	66.942	158988	158988	1041.472	2473495	2473495	15.5577465	3.959561199	3.79913216	0.160429039
MAL-1G-YFP_vs_MAL-1G-CFP	2	b	30	69	2125	4495.657	9553272	9553272	50.529	107374	107374	689.503	1465193	1465193	13.64569635	3.770374113	3.79913216	-0.028758047
MAL-1G-YFP_vs_MAL-1G-CFP	2	b	30	70	5977	6971.226	41667015	41667015	307.112	1835607	1835607	5529.769	33051432	33051432	18.00572345	4.170383661	3.79913216	0.371251501
MAL-1G-YFP_vs_MAL-1G-CFP	2	b	30	71	3992	5857.879	23384651	23384651	49.596	197988	197988	654.67	2613442	2613442	13.20000202	3.722466245	3.79913216	-0.076665915
MAL-1G-YFP_vs_MAL-1G-CFP	2	b	30	72	3741	6268.416	23450143	23450143	78.268	292800	292800	981.937	3673425	3673425	12.54585041	3.649138361	3.79913216	-0.1499938
MAL-1G-YFP_vs_MAL-1G-CFP	2	b	30	73	3845	4840.046	18609978	18609978	51.018	196166	196166	568.305	2185134	2185134	11.13920863	3.477574837	3.79913216	-0.321557324
MAL-1G-YFP_vs_MAL-1G-CFP	2	b	30	74	2205	1767.82	3898043	3898043	92.494	203950	203950	660.468	1456332	1456332	7.140632508	2.836051872	3.79913216	-0.963080288
MAL-1G-YFP_vs_MAL-1G-CFP	2	b	30	75	2576	3298.05	8495777	8495777	28.875	74381	74381	235.022	605417	605417	8.13940388	3.024923137	3.79913216	-0.774209023
MAL-1G-YFP_vs_MAL-1G-CFP	2	b	30	76	2421	2139.494	5179715	5179715	20.093	48645	48645	147.217	356412	356412	7.326796176	2.873182482	3.79913216	-0.925949678
MAL-1G-YFP_vs_MAL-1G-CFP	2	b	30	77	3473	6419.754	22295806	22295806	315.687	1096380	1096380	4338.078	15066144	15066144	13.74171729	3.780490402	3.79913216	-0.018641758
MAL-3G-YFP_vs_MAL-3G-CFP	2	c	30	1	1715	770.134	1320779	1320779	44.696	76653	76653	325.627	558450	558450	7.285429142	2.865013955	3.79913216	-0.934118205
MAL-3G-YFP_vs_MAL-3G-CFP	2	c	30	2	2330	3266.824	7611700	7611700	34.036	79305	79305	824.381	1920808	1920808	24.22051573	4.59815768	3.79913216	0.799025519
MAL-3G-YFP_vs_MAL-3G-CFP	2	c	30	3	2330	2106.628	4908444	4908444	111.782	260451	260451	1521.148	3544274	3544274	13.60821805	3.766406258	3.79913216	-0.032725902
MAL-3G-YFP_vs_MAL-3G-CFP	2	c	30	4	2259	1809.386	4087404	4087404	42.216	95365	95365	477.787	1079321	1079321	11.31778955	3.500520311	3.79913216	-0.29861185
MAL-3G-YFP_vs_MAL-3G-CFP	2	c	30	5	2822	1161.919	3278935	3278935	29.457	83128	83128	164.648	464638	464638	5.589428351	2.482700742	3.79913216	-1.316431419
MAL-3G-YFP_vs_MAL-3G-CFP	2	c	30	6	2778	1487.989	4133633	4133633	34.852	96820	96820	333.252	925775	925775	9.561815741	3.257284605	3.79913216	-0.541847556
MAL-3G-YFP_vs_MAL-3G-CFP	2	c	30	7	2502	1369.405	3426252	3426252	37.865	94737	94737	538.994	1348563	1348563	14.23480794	3.831351123	3.79913216	0.032218963
MAL-3G-YFP_vs_MAL-3G-CFP	2	c	30	8	2486	1146.626	2850513	2850513	25.63	63717	63717	170.487	423830	423830	6.651756988	2.733735463	3.79913216	-1.065396697
MAL-3G-YFP_vs_MAL-3G-CFP	2	c	30	9	2267	3696.562	8380105	8380105	239.999	544077	544077	4289.896	9725195	9725195	17.87466664	4.159844431	3.79913216	0.36071227
MAL-3G-YFP_vs_MAL-3G-CFP	2	c	30	10	1856	10053.881	18660003	18660003	67.571	125412	125412	1398.75	2596080	2596080	20.70041144	4.371587538	3.79913216	0.572455378
MAL-3G-YFP_vs_MAL-3G-CFP	2	c	30	11	2075	2379.139	4936714	4936714	144.411	299653	299653	3531.415	7327686	7327686	24.45390502	4.611992961	3.79913216	0.8128608
MAL-3G-YFP_vs_MAL-3G-CFP	2	c	30	12	2461	2828.547	6961055	6961055	211.412	520286	520286	4662.22	11473724	11473724	22.05272485	4.462885022	3.79913216	0.663752862
MAL-3G-YFP_vs_MAL-3G-CFP	2	c	30	13	1505	1033.367	1555218	1555218	51.049	76829	76829	279.421	420529	420529	5.473571178	2.452482412	3.79913216	-1.346649748
MAL-3G-YFP_vs_MAL-3G-CFP	2	c	30	14	2051	12625.452	25894803	25894803	759.725	1558196	1558196	11173.288	22916413	22916413	14.70701568	3.878432622	3.79913216	0.079300462
MAL-3G-YFP_vs_MAL-3G-CFP	2	c	30	15	3686	4147.682	15288355	15288355	215.737	795206	795206	4631.553	17071904	17071904	21.46853017	4.424151516	3.79913216	0.625019356
MAL-3G-YFP_vs_MAL-3G-CFP	2	c	30	16	2968	2406.191	7141574	7141574	68.217	202468	202468	798.801	2370842	2370842	11.70971215	3.549633707	3.79913216	-0.249498454
MAL-3G-YFP_vs_MAL-3G-CFP	2	c	30	17	3256	3699.502	12045578	12045578	216.513	704966	704966	5080.16	16541000	16541000	23.46354292	4.552348967	3.79913216	0.753216807
MAL-3G-YFP_vs_MAL-3G-CFP	2	c	30	18	8388	4863.691	40796638	40796638	276.424	2318647	2318647	4653.123	39030392	39030392	16.83326181	4.073242852	3.79913216	0.274110692
MAL-3G-YFP_vs_MAL-3G-CFP	2	c	30	19	2310	2270.639	5245175	5245175	160.414	370556	370556	579.983	1339761	1339761	3.61554259	1.854212171	3.79913216	-1.944919989
MAL-3G-YFP_vs_MAL-3G-CFP	2	c	30	20	2734	1700.538	4649272	4649272	108.155	295696	295696	1579.644	4318746	4318746	14.60535821	3.868425837	3.79913216	0.069293676
MAL-3G-YFP_vs_MAL-3G-CFP	2	c	30	21	1891	2163.923	4091978	4091978	57.941	109567	109567	579.96	1096704	1096704	10.00943715	3.323288946	3.79913216	-0.475843215
MAL-3G-YFP_vs_MAL-3G-CFP	2	c	30	22	3413	3713.481	12674109	12674109	129.768	442899	442899	1567.568	5350109	5350109	12.07974956	3.594518639	3.79913216	-0.204613521
MAL-3G-YFP_vs_MAL-3G-CFP	2	c	30	23	4303	1114.139	4794140	4794140	46.209	198837	198837	439.075	1889338	1889338	9.501943803	3.248222674	3.79913216	-0.550909486
MAL-3G-YFP_vs_MAL-3G-CFP	2	c	30	24	6428	5361.488	34463642	34463642	93.194	599050	599050	1493.472	9600040	9600040	16.02544028	4.002292089	3.79913216	0.203159928
MAL-3G-YFP_vs_MAL-3G-CFP	2	c	30	25	4775	3270.605	15617139	15617139	180.229	860595	860595	3934.492	18787199	18787199	21.83047659	4.448271722	3.79913216	0.649139561
MAL-3G-YFP_vs_MAL-3G-CFP	2	c	30	26	486	1848.757	898496	898496	421.837	205013	205013	6436.889	3128328	3128328	15.25916893	3.931604485	3.79913216	0.132472324
MAL-3G-YFP_vs_MAL-3G-CFP	2	c	30	27	2961	10255.145	30365485	30365485	898.585	2660709	2660709	12713.641	37645091	37645091	14.14851868	3.822579109	3.79913216	0.023446949
MAL-3G-YFP_vs_MAL-3G-CFP	2	c	30	28	2434	660.204	1606936	1606936	6.658	16205	16205	166.636	405593	405593	25.02887998	4.645521828	3.79913216	0.846389667
MAL-3G-YFP_vs_MAL-3G-CFP	2	c	30	29	3573	3863.927	13805811	13805811	253.303	905050	905050	3304.356	11806464	11806464	13.04509585	3.70543564	3.79913216	-0.093696521
MAL-3G-YFP_vs_MAL-3G-CFP	2	c	30	30	2855	2776.816	7927810	7927810	138.436	395235	395235	1850.799	5284032	5284032	13.36934229	3.740856588	3.79913216	-0.058275572
MAL-3G-YFP_vs_MAL-3G-CFP	2	c	30	31	914	1975.316	1805439	1805439	43.304	39580	39580	1466.746	1340606	1340606	33.87079333	5.081969873	3.79913216	1.282837713
MAL-3G-YFP_vs_MAL-3G-CFP	2	c	30	32	1778	547.568	973576	973576	5.472	9730	9730	134.809	239691	239691	24.63422405	4.622592124	3.79913216	0.823459964
MAL-3G-YFP_vs_MAL-3G-CFP	2	c	30	33	504	9131.333	4602192	4602192	289.371	145843	145843	3985.736	2008811	2008811	13.77379099	3.783853786	3.79913216	-0.015278375
MAL-3G-YFP_vs_MAL-3G-CFP	2	c	30	34	5019	3698.074	18560632	18560632	69.134	346985	346985	808.323	4056975	4056975	11.69207603	3.54745921	3.79913216	-0.25167295
MAL-3G-YFP_vs_MAL-3G-CFP	2	c	30	35	2918	1796.642	5242600	5242600	81.899	238982	238982	868.834	2535257	2535257	10.60856885	3.407158137	3.79913216	-0.391974024
MAL-3G-YFP_vs_MAL-3G-CFP	2	c	30	36	2604	15383.094	40057577	40057577	367.359	956602	956602	5162.242	13442477	13442477	14.05231956	3.812736385	3.79913216	0.013604225
MAL-3G-YFP_vs_MAL-3G-CFP	2	c	30	37	2635	1017.048	2679922	2679922	17.346	45708	45708	1033.782	2724015	2724015	59.59602258	5.897144144	3.79913216	2.098011983
MAL-3G-YFP_vs_MAL-3G-CFP	2	c	30	38	2097	3224.989	6762801	6762801	185.739	389494	389494	2833.645	5942154	5942154	15.2560861	3.931312986	3.79913216	0.132180826
MAL-3G-YFP_vs_MAL-3G-CFP	2	c	30	39	3721	4596.16	17102311	17102311	110.221	410133	410133	1111.533	4136014	4136014	10.08456769	3.334077334	3.79913216	-0.465054826
MAL-3G-YFP_vs_MAL-3G-CFP	2	c	30	40	3305	3014.755	9963765	9963765	58.552	193513	193513	675.4	2232197	2232197	11.53512684	3.527961963	3.79913216	-0.271170198
MAL-3G-YFP_vs_MAL-3G-CFP	2	c	30	41	2154	6241.4	13443976	13443976	83.824	180556	180556	2094.435	4511414	4511414	24.98623142	4.643061416	3.79913216	0.843929256
MAL-3G-YFP_vs_MAL-3G-CFP	2	c	30	42	4084	24653.074	100683156	100683156	175.632	717280	717280	4154.856	16968431	16968431	23.65663479	4.564172956	3.79913216	0.765040796
MAL-3G-YFP_vs_MAL-3G-CFP	2	c	30	43	1106	3452.527	3818495	3818495	174.561	193064	193064	3309.844	3660688	3660688	18.96100775	4.244963738	3.79913216	0.445831578
MAL-3G-YFP_vs_MAL-3G-CFP	2	c	30	44	3730	2130.303	7946032	7946032	75.192	280466	280466	1040.959	3882776	3882776	13.84401674	3.791190686	3.79913216	-0.007941474
MAL-3G-YFP_vs_MAL-3G-CFP	2	c	30	45	2247	6314.544	14188780	14188780	541.217	1216115	1216115	9891.896	22227091	22227091	18.27712922	4.19196758	3.79913216	0.392835419
MAL-3G-YFP_vs_MAL-3G-CFP	2	c	30	46	1573	2282.022	3589621	3589621	87.866	138214	138214	1772.237	2787729	2787729	20.1696572	4.334114659	3.79913216	0.534982499
MAL-3G-YFP_vs_MAL-3G-CFP	2	c	30	47	1936	2075.097	4017387	4017387	63.895	123701	123701	764.233	1479555	1479555	11.96073597	3.580234259	3.79913216	-0.218897901
MAL-3G-YFP_vs_MAL-3G-CFP	2	c	30	48	2155	1801.794	3882866	3882866	31.135	67097	67097	570.243	1228874	1228874	18.3148874	4.194944926	3.79913216	0.395812766
MAL-3G-YFP_vs_MAL-3G-CFP	2	c	30	49	2068	1064.2	2200765	2200765	37.861	78297	78297	401.325	829940	829940	10.59989527	3.405978106	3.79913216	-0.393154055
MAL-3G-YFP_vs_MAL-3G-CFP	2	c	30	50	2699	13250.913	35764214	35764214	666.889	1799933	1799933	10754.875	29027408	29027408	16.12693806	4.011400642	3.79913216	0.212268482
MAL-3G-YFP_vs_MAL-3G-CFP	2	c	30	51	3076	1573.504	4840098	4840098	31.253	96133	96133	209.586	644685	644685	6.706177899	2.745490755	3.79913216	-1.053641405
MAL-3G-YFP_vs_MAL-3G-CFP	2	c	30	52	1787	4399.602	7862089	7862089	133.664	238857	238857	2845.8	5085444	5085444	21.29074718	4.412154676	3.79913216	0.613022516
MAL-3G-YFP_vs_MAL-3G-CFP	2	c	30	53	2034	939.423	1910787	1910787	46.569	94721	94721	403.239	820188	820188	8.658987975	3.114198419	3.79913216	-0.684933741
MAL-3G-YFP_vs_MAL-3G-CFP	2	c	30	54	1442	673.99	971893	971893	6.999	10093	10093	59.621	85973	85973	8.518081839	3.090528591	3.79913216	-0.708603569
MAL-3G-YFP_vs_MAL-3G-CFP	2	c	30	55	3911	3531.877	13813170	13813170	52.417	205001	205001	558.518	2184364	2184364	10.65538217	3.413510433	3.79913216	-0.385621727
MAL-3G-YFP_vs_MAL-3G-CFP	2	c	30	56	2545	6007.749	15289722	15289722	984.601	2505809	2505809	15359.425	39089737	39089737	15.59964746	3.96344152	3.79913216	0.16430936
MAL-3G-YFP_vs_MAL-3G-CFP	2	c	30	57	2673	4909.256	13122442	13122442	460.8	1231718	1231718	8081.394	21601565	21601565	17.53775215	4.132391941	3.79913216	0.333259781
MAL-3G-YFP_vs_MAL-3G-CFP	2	c	30	58	2123	4095.721	8695216	8695216	127.423	270519	270519	1953.919	4148170	4148170	15.33411701	3.938673189	3.79913216	0.139541028
MAL-3G-YFP_vs_MAL-3G-CFP	2	c	30	59	4038	2296.351	9272665	9272665	109.491	442126	442126	1486.975	6004407	6004407	13.58075978	3.763492289	3.79913216	-0.035639871
MAL-3G-YFP_vs_MAL-3G-CFP	2	c	30	60	3699	2714.437	10040701	10040701	96.796	358049	358049	1128.42	4174026	4174026	11.6576949	3.543210644	3.79913216	-0.255921516
MAL-3G-YFP_vs_MAL-3G-CFP	2	c	30	61	2418	1514.986	3663237	3663237	48.976	118424	118424	586.559	1418299	1418299	11.97644903	3.582128313	3.79913216	-0.217003847
MAL-3G-YFP_vs_MAL-3G-CFP	2	c	30	62	5751	1538.679	8848944	8848944	33.405	192110	192110	373.352	2147149	2147149	11.17666441	3.482417786	3.79913216	-0.316714374
MAL-3G-YFP_vs_MAL-3G-CFP	2	c	30	63	3630	19061.062	69191656	69191656	908.782	3298879	3298879	13201.819	47922604	47922604	14.52693597	3.860658536	3.79913216	0.061526375
MAL-3G-YFP_vs_MAL-3G-CFP	2	c	30	64	2236	3518.713	7867842	7867842	200.427	448155	448155	4311.371	9640226	9640226	21.51091921	4.426997271	3.79913216	0.62786511
MAL-3G-YFP_vs_MAL-3G-CFP	2	c	30	65	1654	6878.418	11376903	11376903	871.898	1442119	1442119	16857.342	27882044	27882044	19.33407992	4.273074205	3.79913216	0.473942045
MAL-3G-YFP_vs_MAL-3G-CFP	2	c	30	66	3375	15418.129	52036186	52036186	687.165	2319181	2319181	10522.402	35513106	35513106	15.31277895	3.936664221	3.79913216	0.13753206
MAL-3G-YFP_vs_MAL-3G-CFP	2	c	30	67	2319	4519.852	10481537	10481537	82.06	190297	190297	1389.388	3221990	3221990	16.93137569	4.081627293	3.79913216	0.282495133
MAL-3G-YFP_vs_MAL-3G-CFP	2	c	30	68	2039	4999.978	10194956	10194956	123.139	251081	251081	1753.035	3574439	3574439	14.23619868	3.831492067	3.79913216	0.032359907
MAL-3G-YFP_vs_MAL-3G-CFP	2	c	30	69	1710	10440.558	17853355	17853355	654.987	1120027	1120027	11760.708	20110810	20110810	17.9556475	4.166365774	3.79913216	0.367233613
MAL-3G-YFP_vs_MAL-3G-CFP	2	c	30	70	1149	14664.023	16848962	16848962	363.748	417947	417947	9648.575	11086213	11086213	26.52540394	4.729302816	3.79913216	0.930170656
MAL-3G-YFP_vs_MAL-3G-CFP	2	c	30	71	1613	1151.769	1857803	1857803	11.577	18674	18674	372.596	600998	600998	32.18367784	5.008257297	3.79913216	1.209125136
MAL-3G-YFP_vs_MAL-3G-CFP	2	c	30	72	3986	9793.624	39037385	39037385	491.937	1960862	1960862	6669.86	26586063	26586063	13.55835495	3.76111024	3.79913216	-0.03802192
MAL-3G-YFP_vs_MAL-3G-CFP	2	c	30	73	1222	6199.235	7575465	7575465	723.03	883543	883543	14102.5	17233255	17233255	19.50471567	4.285751063	3.79913216	0.486618902
MAL-3G-YFP_vs_MAL-3G-CFP	2	c	30	74	4581	16681.394	76417465	76417465	246.897	1131033	1131033	4444.421	20359893	20359893	18.00114851	4.170017051	3.79913216	0.370884891
MAL-3G-YFP_vs_MAL-3G-CFP	2	c	30	75	1841	5073.699	9340680	9340680	339.378	624794	624794	7779.608	14322259	14322259	22.92316988	4.518734652	3.79913216	0.719602492
MAL-3G-YFP_vs_MAL-3G-CFP	2	c	30	76	2426	6482.347	15726174	15726174	249.62	605578	605578	9874.684	23955984	23955984	39.55887433	5.305929469	3.79913216	1.506797309
MAL-3G-YFP_vs_MAL-3G-CFP	2	c	30	77	2309	2065.264	4768695	4768695	75.777	174969	174969	1737.552	4012008	4012008	22.92982185	4.519153241	3.79913216	0.720021081
MAL-3G-YFP_vs_MAL-3G-CFP	2	c	30	78	1878	1099.652	2065147	2065147	23.024	43239	43239	223.403	419550	419550	9.703045861	3.278437692	3.79913216	-0.520694469
MAL-3G-YFP_vs_MAL-3G-CFP	2	c	30	79	4075	14160.038	57702154	57702154	307.795	1254265	1254265	5582.889	22750274	22750274	18.13833121	4.180969824	3.79913216	0.381837664
MAL-3G-YFP_vs_MAL-3G-CFP	2	c	30	80	1825	4964.568	9060337	9060337	150.738	275096	275096	5400.734	9856340	9856340	35.82872888	5.163044956	3.79913216	1.363912796
MAL-3G-YFP_vs_MAL-3G-CFP	2	c	30	81	2437	1818.572	4431861	4431861	89.682	218555	218555	1617.788	3942550	3942550	18.03916634	4.173060763	3.79913216	0.373928602
MAL-3G-YFP_vs_MAL-3G-CFP	2	c	30	82	776	1237.031	959936	959936	44.826	34785	34785	928.909	720833	720833	20.72252408	4.373127834	3.79913216	0.573995674
MAL-3G-YFP_vs_MAL-3G-CFP	2	c	30	83	933	1695.296	1581711	1581711	37.733	35205	35205	3015.061	2813052	2813052	79.90489987	6.320212069	3.79913216	2.521079908
MAL-3G-YFP_vs_MAL-3G-CFP	2	c	30	84	2212	6226.517	13773056	13773056	153.387	339293	339293	5859.891	12962079	12962079	38.20320195	5.255621656	3.79913216	1.456489495
MAL-3G-YFP_vs_MAL-3G-CFP	2	c	30	85	1017	1979.367	2013016	2013016	69.527	70709	70709	919.767	935403	935403	13.22891004	3.725622294	3.79913216	-0.073509866
MAL-3G-YFP_vs_MAL-3G-CFP	2	c	30	86	739	2037.211	1505499	1505499	53.766	39733	39733	5766.112	4261157	4261157	107.2447839	6.744763671	3.79913216	2.94563151
MAL-3G-YFP_vs_MAL-3G-CFP	2	c	30	87	5734	5347.089	30660206	30660206	487.125	2793174	2793174	7208.209	41331871	41331871	14.79745659	3.887277319	3.79913216	0.088145159
MAL-3G-YFP_vs_MAL-3G-CFP	2	c	30	88	2729	5731.422	15641052	15641052	300.756	820762	820762	4534.612	12374955	12374955	15.07739759	3.914315531	3.79913216	0.11518337
MAL-3G-YFP_vs_MAL-3G-CFP	2	c	30	89	1854	857.343	1589514	1589514	9.572	17747	17747	59.277	109899	109899	6.192539584	2.630531186	3.79913216	-1.168600975
MAL-3G-YFP_vs_MAL-3G-CFP	2	c	30	90	3075	5895.166	18127636	18127636	463.124	1424105	1424105	8880.976	27309002	27309002	19.17625596	4.261249166	3.79913216	0.462117006
MAL-3G-YFP_vs_MAL-3G-CFP	2	c	30	91	4323	3415.207	14763939	14763939	221.605	958000	958000	3240.096	14006933	14006933	14.62101566	3.869971627	3.79913216	0.070839467
MAL-3G-YFP_vs_MAL-3G-CFP	2	c	30	92	2277	1610.86	3667928	3667928	42.794	97443	97443	412.188	938553	938553	9.631815523	3.267807761	3.79913216	-0.5313244
MAL-3G-YFP_vs_MAL-3G-CFP	2	c	30	93	788	2134.459	1681954	1681954	38.622	30434	30434	927.829	731129	731129	24.02342775	4.586370109	3.79913216	0.787237949
MAL-3G-YFP_vs_MAL-3G-CFP	2	c	30	94	1477	3104.422	4585232	4585232	110.114	162639	162639	4483.039	6621448	6621448	40.71254742	5.34740159	3.79913216	1.54826943
MAL-3G-YFP_vs_MAL-3G-CFP	2	c	30	95	5932	5129.343	30427263	30427263	101.174	600166	600166	1257.859	7461618	7461618	12.43259032	3.636055007	3.79913216	-0.163077154
MAL-3G-YFP_vs_MAL-3G-CFP	2	c	30	96	2155	3507.304	7558241	7558241	183.791	396070	396070	3476.963	7492856	7492856	18.91800944	4.241688391	3.79913216	0.44255623
MAL-3G-YFP_vs_MAL-3G-CFP	2	c	30	97	2904	15076.932	43783410	43783410	168.549	489465	489465	4302.665	12494939	12494939	25.52774764	4.673994347	3.79913216	0.874862186
MAL-3G-YFP_vs_MAL-3G-CFP	2	c	30	98	2294	3290.759	7549000	7549000	130.721	299874	299874	1445.011	3314856	3314856	11.05416275	3.466517853	3.79913216	-0.332614307
MAL-3G-YFP_vs_MAL-3G-CFP	2	c	30	99	2249	1442.618	3244449	3244449	40.631	91378	91378	900.757	2025803	2025803	22.16948281	4.470503209	3.79913216	0.671371048
MAL-3G-YFP_vs_MAL-3G-CFP	2	c	30	100	2836	3261.152	9248627	9248627	442.673	1255421	1255421	4252.081	12058901	12058901	9.605463824	3.26385528	3.79913216	-0.535276881
MAL-3G-YFP_vs_MAL-3G-CFP	2	c	30	101	1785	1034.271	1846173	1846173	8.757	15631	15631	96.565	172368	172368	11.02731751	3.463009981	3.79913216	-0.33612218
MAL-3G-YFP_vs_MAL-3G-CFP	2	c	30	102	1945	6053.897	11774829	11774829	208.408	405353	405353	2017.929	3924872	3924872	9.682602571	3.275394879	3.79913216	-0.523737281
MAL-3G-YFP_vs_MAL-3G-CFP	2	c	30	103	1496	1685.077	2520875	2520875	110.751	165683	165683	2514.8	3762141	3762141	22.7068619	4.505056433	3.79913216	0.705924273
MAL-3G-YFP_vs_MAL-3G-CFP	2	c	30	104	1477	10884.964	16077092	16077092	1199.142	1771132	1771132	14662.451	21656440	21656440	12.22745679	3.612052461	3.79913216	-0.187079699
MAL-3G-YFP_vs_MAL-3G-CFP	2	c	30	105	1032	6834.899	7053616	7053616	684.94	706858	706858	10707.506	11050146	11050146	15.63276641	3.966501199	3.79913216	0.167369038
MAL-3G-YFP_vs_MAL-3G-CFP	2	b	30	1	3738	1847.259	6905053	6905053	37.941	141825	141825	309.191	1155756	1155756	8.149169751	3.026653083	3.79913216	-0.772479077
MAL-3G-YFP_vs_MAL-3G-CFP	2	b	30	2	258	1116.461	288047	288047	55.496	14318	14318	266.934	68869	68869	4.809959492	2.266024744	3.79913216	-1.533107416
MAL-3G-YFP_vs_MAL-3G-CFP	2	b	30	3	2824	2051.544	5793559	5793559	87.801	247950	247950	981.831	2772690	2772690	11.18245614	3.483165195	3.79913216	-0.315966966
MAL-3G-YFP_vs_MAL-3G-CFP	2	b	30	4	634	663.363	420572	420572	55.006	34874	34874	4628.811	2934666	2934666	84.15054195	6.394900658	3.79913216	2.595768497
MAL-3G-YFP_vs_MAL-3G-CFP	2	b	30	5	3156	845.521	2668465	2668465	7.225	22803	22803	24.091	76031	76031	3.334254265	1.737364126	3.79913216	-2.061768034
MAL-3G-YFP_vs_MAL-3G-CFP	2	b	30	6	3017	1291.533	3896555	3896555	23.785	71758	71758	220.179	664280	664280	9.257225675	3.210579893	3.79913216	-0.588552268
MAL-3G-YFP_vs_MAL-3G-CFP	2	b	30	7	4193	1144.008	4796824	4796824	29.485	123629	123629	266.318	1116671	1116671	9.032435755	3.175115088	3.79913216	-0.624017072
MAL-3G-YFP_vs_MAL-3G-CFP	2	b	30	8	3140	1018.628	3198492	3198492	13.157	41314	41314	190.051	596760	596760	14.44449823	3.852448184	3.79913216	0.053316024
MAL-3G-YFP_vs_MAL-3G-CFP	2	b	30	9	2965	4860.018	14409952	14409952	114.653	339947	339947	1614.134	4785906	4785906	14.07838869	3.815410318	3.79913216	0.016278158
MAL-3G-YFP_vs_MAL-3G-CFP	2	b	30	10	2074	1066.986	2212930	2212930	59.716	123850	123850	359.104	744782	744782	6.013580945	2.588224337	3.79913216	-1.210907823
MAL-3G-YFP_vs_MAL-3G-CFP	2	b	30	11	2092	2734.902	5721414	5721414	28.827	60306	60306	335.433	701725	701725	11.6360727	3.54053231	3.79913216	-0.258599851
MAL-3G-YFP_vs_MAL-3G-CFP	2	b	30	12	2916	9384.921	27366430	27366430	105.488	307604	307604	2208.381	6439639	6439639	20.93483505	4.387833646	3.79913216	0.588701485
MAL-3G-YFP_vs_MAL-3G-CFP	2	b	30	13	1177	6596.526	7764111	7764111	87.814	103357	103357	1697.636	1998118	1998118	19.33219811	4.272933779	3.79913216	0.473801619
MAL-3G-YFP_vs_MAL-3G-CFP	2	b	30	14	2271	5113.666	11613136	11613136	81.3	184632	184632	761.953	1730396	1730396	9.372134841	3.228377711	3.79913216	-0.570754449
MAL-3G-YFP_vs_MAL-3G-CFP	2	b	30	15	2308	4090.516	9440910	9440910	669.476	1545150	1545150	12920.753	29821097	29821097	19.29980714	4.270514526	3.79913216	0.471382365
MAL-3G-YFP_vs_MAL-3G-CFP	2	b	30	16	4124	5570.63	22973278	22973278	228.713	943211	943211	3796.809	15658041	15658041	16.60078286	4.053179373	3.79913216	0.254047212
MAL-3G-YFP_vs_MAL-3G-CFP	2	b	30	17	3678	13389.411	49246252	49246252	76.399	280997	280997	1128.72	4151432	4151432	14.77393709	3.884982434	3.79913216	0.085850274
MAL-3G-YFP_vs_MAL-3G-CFP	2	b	30	18	2558	4734.082	12109781	12109781	268.815	687628	687628	5121.581	13101004	13101004	19.0524586	4.251905275	3.79913216	0.452773115
MAL-3G-YFP_vs_MAL-3G-CFP	2	b	30	19	3273	5719.778	18720834	18720834	331.956	1086491	1086491	6397.451	20938856	20938856	19.27200133	4.268434493	3.79913216	0.469302333
MAL-3G-YFP_vs_MAL-3G-CFP	2	b	30	20	1267	404.447	512434	512434	6.262	7934	7934	23.235	29439	29439	3.710486514	1.891608363	3.79913216	-1.907523797
MAL-3G-YFP_vs_MAL-3G-CFP	2	b	30	21	1090	7078.701	7715784	7715784	642.92	700783	700783	9044.474	9858477	9858477	14.06780273	3.814325104	3.79913216	0.015192944
MAL-3G-YFP_vs_MAL-3G-CFP	2	b	30	22	268	4147.254	1111464	1111464	226.698	60755	60755	4769.108	1278121	1278121	21.03729734	4.394877469	3.79913216	0.595745308
MAL-3G-YFP_vs_MAL-3G-CFP	2	b	30	23	877	614.893	539261	539261	76.727	67290	67290	3922.332	3439885	3439885	51.12030019	5.675824403	3.79913216	1.876692243
MAL-3G-YFP_vs_MAL-3G-CFP	2	b	30	24	3766	2288.248	8617543	8617543	22.202	83614	83614	1948.123	7336630	7336630	87.74403808	6.455229197	3.79913216	2.656097037
MAL-3G-YFP_vs_MAL-3G-CFP	2	b	30	25	3104	11380.377	35324690	35324690	330.519	1025931	1025931	6525.011	20253635	20253635	19.74171265	4.303175248	3.79913216	0.504043088
MAL-3G-YFP_vs_MAL-3G-CFP	2	b	30	26	2102	1375.252	2890780	2890780	28.831	60602	60602	726.588	1527289	1527289	25.20195703	4.655463864	3.79913216	0.856331704
MAL-3G-YFP_vs_MAL-3G-CFP	2	b	30	27	6346	9667.095	61347384	61347384	711.108	4512693	4512693	12311.58	78129286	78129286	17.31322871	4.11380289	3.79913216	0.31467073
MAL-3G-YFP_vs_MAL-3G-CFP	2	b	30	28	420	3248.695	1364452	1364452	101.619	42680	42680	683.019	286868	286868	6.721368322	2.748754964	3.79913216	-1.050377197
MAL-3G-YFP_vs_MAL-3G-CFP	2	b	30	29	1711	708.646	1212494	1212494	12.063	20639	20639	175.459	300210	300210	14.54576288	3.862527058	3.79913216	0.063394897
MAL-3G-YFP_vs_MAL-3G-CFP	2	b	30	30	3511	1245.933	4374470	4374470	27.932	98071	98071	645.291	2265618	2265618	23.10181399	4.529934234	3.79913216	0.730802073
MAL-3G-YFP_vs_MAL-3G-CFP	2	b	30	31	5888	6512.845	38347631	38347631	220.981	1301137	1301137	2292.631	13499014	13499014	10.37478298	3.375009253	3.79913216	-0.424122907
MAL-3G-YFP_vs_MAL-3G-CFP	2	b	30	33	2781	5828.904	16210182	16210182	355.726	989273	989273	7580.001	21079984	21079984	21.30856093	4.413361259	3.79913216	0.614229099
MAL-3G-YFP_vs_MAL-3G-CFP	2	b	30	34	2998	1557.534	4669486	4669486	50.081	150142	150142	791.521	2372981	2372981	15.80491135	3.982301038	3.79913216	0.183168878
MAL-3G-YFP_vs_MAL-3G-CFP	2	b	30	35	2447	593.526	1452359	1452359	17.455	42713	42713	136.334	333610	333610	7.810502657	2.965415398	3.79913216	-0.833716762
MAL-3G-YFP_vs_MAL-3G-CFP	2	b	30	36	3187	7884.174	25126864	25126864	407.746	1299487	1299487	12156.499	38742762	38742762	29.81388963	4.897912702	3.79913216	1.098780542
MAL-3G-YFP_vs_MAL-3G-CFP	2	b	30	37	2614	1816.194	4747530	4747530	73.333	191693	191693	821.95	2148576	2148576	11.2084218	3.486511249	3.79913216	-0.312620912
MAL-3G-YFP_vs_MAL-3G-CFP	2	b	30	38	3519	3429.777	12069387	12069387	105.949	372835	372835	1848.909	6506311	6506311	17.4509126	4.12523058	3.79913216	0.326098419
MAL-3G-YFP_vs_MAL-3G-CFP	2	b	30	39	5431	5738.884	31167879	31167879	238.238	1293871	1293871	4148.151	22528606	22528606	17.4117868	4.121992355	3.79913216	0.322860195
MAL-3G-YFP_vs_MAL-3G-CFP	2	b	30	40	3084	1854.725	5719973	5719973	44.168	136213	136213	595.104	1835301	1835301	13.47375801	3.752080389	3.79913216	-0.047051772
MAL-3G-YFP_vs_MAL-3G-CFP	2	b	30	41	3072	1270.428	3902755	3902755	27.677	85024	85024	413.53	1270364	1270364	14.94124012	3.901227991	3.79913216	0.102095831
MAL-3G-YFP_vs_MAL-3G-CFP	2	b	30	42	2518	5020.254	12640999	12640999	124.927	314567	314567	1932.629	4866359	4866359	15.47002387	3.951403518	3.79913216	0.152271358
MAL-3G-YFP_vs_MAL-3G-CFP	2	b	30	43	2339	15893.749	37175478	37175478	297.412	695647	695647	6413.186	15000442	15000442	21.56329575	4.430505793	3.79913216	0.631373632
MAL-3G-YFP_vs_MAL-3G-CFP	2	b	30	44	2025	795.747	1611387	1611387	28.728	58175	58175	123.893	250883	250883	4.31255694	2.108543505	3.79913216	-1.690588655
MAL-3G-YFP_vs_MAL-3G-CFP	2	b	30	45	3496	1889.15	6604468	6604468	160.643	561609	561609	2341.846	8187093	8187093	14.57792343	3.865713323	3.79913216	0.066581162
MAL-3G-YFP_vs_MAL-3G-CFP	2	b	30	46	2207	938.593	2071475	2071475	6.263	13822	13822	21.677	47842	47842	3.46129359	1.791311317	3.79913216	-2.007820843
MAL-3G-YFP_vs_MAL-3G-CFP	2	b	30	47	1518	379.221	575658	575658	4.669	7087	7087	24.429	37083	37083	5.232538451	2.387511008	3.79913216	-1.411621152
MAL-3G-YFP_vs_MAL-3G-CFP	2	b	30	48	2676	1070.61	2864953	2864953	8.598	23008	23008	80.097	214340	214340	9.315890125	3.219693624	3.79913216	-0.579438536
MAL-3G-YFP_vs_MAL-3G-CFP	2	b	30	49	2838	606.737	1721921	1721921	6.493	18426	18426	14.942	42404	42404	2.301313362	1.202457444	3.79913216	-2.596674717
MAL-3G-YFP_vs_MAL-3G-CFP	2	b	30	50	2943	5301.126	15601215	15601215	198.515	584229	584229	3613.318	10633994	10633994	18.2017565	4.186005775	3.79913216	0.386873614
MAL-3G-YFP_vs_MAL-3G-CFP	2	b	30	51	2905	2127.59	6180649	6180649	100.248	291220	291220	2932.557	8519077	8519077	29.25306298	4.870515787	3.79913216	1.071383626
MAL-3G-YFP_vs_MAL-3G-CFP	2	b	30	52	3401	2074.182	7054292	7054292	42.808	145589	145589	980.421	3334411	3334411	22.90290475	4.51745868	3.79913216	0.71832652
MAL-3G-YFP_vs_MAL-3G-CFP	2	b	30	53	4702	10100.165	47490977	47490977	231.639	1089168	1089168	3384.241	15912702	15912702	14.609961	3.868880422	3.79913216	0.069748261
MAL-3G-YFP_vs_MAL-3G-CFP	2	b	30	54	2156	1798.817	3878250	3878250	77.462	167008	167008	1075.692	2319193	2319193	13.886718	3.795633767	3.79913216	-0.003498394
MAL-3G-YFP_vs_MAL-3G-CFP	2	b	30	55	2153	1269.884	2734060	2734060	47.909	103149	103149	653.216	1406375	1406375	13.63440266	3.76917959	3.79913216	-0.02995257
MAL-3G-YFP_vs_MAL-3G-CFP	2	b	30	56	2598	1163.666	3023203	3023203	14.8	38451	38451	282.447	733797	733797	19.083951	4.254287982	3.79913216	0.455155822
MAL-3G-YFP_vs_MAL-3G-CFP	2	b	30	57	4796	6365.106	30527049	30527049	145.829	699397	699397	2182.151	10465597	10465597	14.96374305	3.903399193	3.79913216	0.104267033
MAL-3G-YFP_vs_MAL-3G-CFP	2	b	30	58	1919	601.323	1153939	1153939	25.032	48037	48037	140.436	269496	269496	5.61017549	2.4880459	3.79913216	-1.31108626
MAL-3G-YFP_vs_MAL-3G-CFP	2	b	30	59	3149	2042.399	6431514	6431514	23.487	73959	73959	528.009	1662699	1662699	22.48136129	4.490657491	3.79913216	0.691525331
MAL-3G-YFP_vs_MAL-3G-CFP	2	b	30	60	1306	2355.225	3075924	3075924	117.165	153017	153017	1183.217	1545282	1545282	10.09876027	3.336106292	3.79913216	-0.463025868
MAL-3G-YFP_vs_MAL-3G-CFP	2	b	30	61	1434	485.633	696398	696398	11.369	16303	16303	78.531	112613	112613	6.907501687	2.788164009	3.79913216	-1.010968151
MAL-3G-YFP_vs_MAL-3G-CFP	2	b	30	62	2782	3431.491	9546409	9546409	53.151	147867	147867	736.817	2049825	2049825	13.86262655	3.793128725	3.79913216	-0.006003435
MAL-3G-YFP_vs_MAL-3G-CFP	2	b	30	63	3061	2557.305	7827911	7827911	48.168	147443	147443	740.006	2265157	2265157	15.36293347	3.941381812	3.79913216	0.142249652
MAL-3G-YFP_vs_MAL-3G-CFP	2	b	30	64	3199	9937.151	31788947	31788947	331.534	1060578	1060578	6497.1	20784222	20784222	19.59707065	4.292566113	3.79913216	0.493433953
MAL-3G-YFP_vs_MAL-3G-CFP	2	b	30	65	2810	1793.762	5040470	5040470	20.053	56350	56350	432.962	1216624	1216624	21.59048802	4.432323949	3.79913216	0.633191788
MAL-3G-YFP_vs_MAL-3G-CFP	2	b	30	66	1408	402.2	566297	566297	4.33	6097	6097	14.859	20922	20922	3.4315237	1.778849319	3.79913216	-2.020282842
MAL-3G-YFP_vs_MAL-3G-CFP	2	b	30	67	2617	702.292	1837898	1837898	12.703	33245	33245	70.689	184994	184994	5.5645661	2.476269197	3.79913216	-1.322862963
MAL-3G-YFP_vs_MAL-3G-CFP	2	b	30	68	2533	3044.26	7711110	7711110	176.551	447204	447204	3456.081	8754253	8754253	19.57552482	4.290979081	3.79913216	0.491846921
MAL-3G-YFP_vs_MAL-3G-CFP	2	b	30	69	3550	7898.549	28039849	28039849	187.469	665514	665514	3407.996	12098387	12098387	18.17901201	4.184201889	3.79913216	0.385069729
MAL-3G-YFP_vs_MAL-3G-CFP	2	b	30	70	2213	480.042	1062333	1062333	6.076	13446	13446	35.154	77796	77796	5.785809906	2.532518924	3.79913216	-1.266613236
MAL-3G-YFP_vs_MAL-3G-CFP	2	b	30	71	3399	3749.254	12743714	12743714	112.221	381438	381438	747.586	2541044	2541044	6.661748436	2.735900875	3.79913216	-1.063231285
MAL-3G-YFP_vs_MAL-3G-CFP	2	b	30	72	3617	1591.469	5756342	5756342	59.091	213733	213733	936.022	3385591	3385591	15.84028203	3.985526118	3.79913216	0.186393957
MAL-3G-YFP_vs_MAL-3G-CFP	2	b	30	73	2444	6465.993	15802888	15802888	320.606	783562	783562	7510.704	18356161	18356161	23.42655846	4.550073122	3.79913216	0.750940961
MAL-3G-YFP_vs_MAL-3G-CFP	2	b	30	74	3108	1494.363	4644479	4644479	8.717	27093	27093	419.095	1302547	1302547	48.07688333	5.587271469	3.79913216	1.788139308
MAL-3G-YFP_vs_MAL-3G-CFP	2	b	30	75	1618	645.932	1045118	1045118	10.787	17454	17454	31.233	50535	50535	2.895324854	1.533725227	3.79913216	-2.265406933
MAL-3G-YFP_vs_MAL-3G-CFP	2	b	30	76	4024	1462.829	5886422	5886422	43.759	176085	176085	925.024	3722297	3722297	21.1392055	4.40184925	3.79913216	0.60271709
MAL-3G-YFP_vs_MAL-3G-CFP	2	b	30	77	2243	710.04	1592619	1592619	8.282	18576	18576	28.497	63919	63919	3.440945306	1.78280496	3.79913216	-2.0163272
MAL-3G-YFP_vs_MAL-3G-CFP	2	b	30	78	1866	601.051	1121561	1121561	4.882	9110	9110	18.522	34562	34562	3.793852909	1.923663745	3.79913216	-1.875468415
MAL-3G-YFP_vs_MAL-3G-CFP	2	b	30	79	1621	691.057	1120204	1120204	9.962	16149	16149	45.824	74280	74280	4.599665614	2.201528984	3.79913216	-1.597603176
MAL-3G-YFP_vs_MAL-3G-CFP	2	b	30	80	2583	1383.728	3574169	3574169	31.657	81771	81771	186.006	480454	480454	5.87560382	2.554737121	3.79913216	-1.244395039
MAL-3G-YFP_vs_MAL-3G-CFP	2	b	30	81	1962	550.625	1080327	1080327	20.532	40284	40284	154.101	302347	302347	7.505386754	2.907926416	3.79913216	-0.891205744
MAL-3G-YFP_vs_MAL-3G-CFP	2	b	30	82	2462	3517.04	8658952	8658952	362.613	892754	892754	5027.605	12377963	12377963	13.86492024	3.793367412	3.79913216	-0.005764749
MAL-3G-YFP_vs_MAL-3G-CFP	2	b	30	83	2184	7347.652	16047271	16047271	153.63	335528	335528	2461.388	5375672	5375672	16.02153024	4.001940044	3.79913216	0.202807883
MAL-3G-YFP_vs_MAL-3G-CFP	2	b	30	84	2185	534.147	1167112	1167112	22.049	48176	48176	128.859	281557	281557	5.844341581	2.547040501	3.79913216	-1.252091659
MAL-3G-YFP_vs_MAL-3G-CFP	2	b	30	85	1869	2606.059	4870724	4870724	44.59	83338	83338	464.787	868687	868687	10.42366028	3.381790065	3.79913216	-0.417342096
MAL-3G-YFP_vs_MAL-3G-CFP	2	b	30	86	2591	6088.672	15775748	15775748	158.471	410599	410599	2384.522	6178296	6178296	15.04703129	3.911406973	3.79913216	0.112274812
MAL-3G-YFP_vs_MAL-3G-CFP	2	b	30	87	1497	726.06	1086912	1086912	26.572	39779	39779	171.778	257152	257152	6.464516453	2.69254246	3.79913216	-1.1065897
MAL-3G-YFP_vs_MAL-3G-CFP	2	b	30	88	1523	705.143	1073933	1073933	5.188	7901	7901	14.717	22414	22414	2.836856094	1.504292969	3.79913216	-2.294839192
MAL-3G-YFP_vs_MAL-3G-CFP	2	b	30	89	3143	4256.851	13379283	13379283	40.407	127000	127000	640.049	2011674	2011674	15.83995276	3.985496127	3.79913216	0.186363967
MAL-3G-YFP_vs_MAL-3G-CFP	2	b	30	90	3482	978.567	3407370	3407370	7.205	25087	25087	48.709	169604	169604	6.760632997	2.757158332	3.79913216	-1.041973828
MAL-3G-YFP_vs_MAL-3G-CFP	2	b	30	91	2273	665.033	1511621	1511621	8.905	20241	20241	25.836	58725	58725	2.901289462	1.536694241	3.79913216	-2.26243792
MAL-3G-YFP_vs_MAL-3G-CFP	2	b	30	92	3881	1786.027	6931570	6931570	88.498	343459	343459	934.223	3625718	3625718	10.55647981	3.400056925	3.79913216	-0.399075235
MAL-3G-YFP_vs_MAL-3G-CFP	2	b	30	93	1651	2763.134	4561934	4561934	76.133	125696	125696	796.895	1315674	1315674	10.46711113	3.387791415	3.79913216	-0.411340745
MAL-3G-YFP_vs_MAL-3G-CFP	2	b	30	94	2549	4415.402	11254860	11254860	149.24	380414	380414	1490.12	3798316	3798316	9.984690364	3.319717689	3.79913216	-0.479414472
MAL-3G-YFP_vs_MAL-3G-CFP	2	b	30	95	1109	1621.222	1797935	1797935	18.493	20509	20509	529.931	587693	587693	28.65537081	4.84073366	3.79913216	1.0416015
MAL-3G-YFP_vs_MAL-3G-CFP	2	a	30	1	1855	779.451	1445881	1445881	14.109	26173	26173	883.737	1639332	1639332	62.63447064	5.968884952	3.79913216	2.169752792
MAL-3G-YFP_vs_MAL-3G-CFP	2	a	30	2	820	1059.22	868560	868560	32.244	26440	26440	359.43	294733	294733	11.14723903	3.47861452	3.79913216	-0.32051764
MAL-3G-YFP_vs_MAL-3G-CFP	2	a	30	3	1112	1282.125	1425723	1425723	25.68	28556	28556	215.246	239354	239354	8.381916235	3.067280104	3.79913216	-0.731852056
MAL-3G-YFP_vs_MAL-3G-CFP	2	a	30	4	2748	876.949	2409857	2409857	23.698	65121	65121	295.789	812827	812827	12.48179543	3.641753567	3.79913216	-0.157378594
MAL-3G-YFP_vs_MAL-3G-CFP	2	a	30	5	1338	795.108	1063855	1063855	48.669	65119	65119	171.708	229745	229745	3.528079362	1.818883014	3.79913216	-1.980249146
MAL-3G-YFP_vs_MAL-3G-CFP	2	a	30	6	2928	528.616	1547787	1547787	6.218	18207	18207	13.2	38650	38650	2.122809908	1.085975188	3.79913216	-2.713156973
MAL-3G-YFP_vs_MAL-3G-CFP	2	a	30	7	2158	949.153	2048273	2048273	20.44	44109	44109	263.749	569171	569171	12.90373847	3.689717198	3.79913216	-0.109414962
MAL-3G-YFP_vs_MAL-3G-CFP	2	a	30	8	2218	6179.133	13705317	13705317	405.633	899695	899695	4974.96	11034461	11034461	12.26466858	3.616436345	3.79913216	-0.182695816
MAL-3G-YFP_vs_MAL-3G-CFP	2	a	30	9	1089	555.472	604909	604909	5.955	6485	6485	10.739	11695	11695	1.803392444	0.850713382	3.79913216	-2.948418778
MAL-3G-YFP_vs_MAL-3G-CFP	2	a	30	10	2829	6556.943	18549591	18549591	136.193	385291	385291	1746.784	4941652	4941652	12.82576546	3.680973025	3.79913216	-0.118159135
MAL-3G-YFP_vs_MAL-3G-CFP	2	a	30	11	2706	9001.772	24358796	24358796	154.085	416955	416955	2625.109	7103544	7103544	17.03671619	4.090575379	3.79913216	0.291443219
MAL-3G-YFP_vs_MAL-3G-CFP	2	a	30	12	3378	1683.892	5688187	5688187	115.694	390815	390815	3584.316	12107818	12107818	30.98094495	4.953309243	3.79913216	1.154177083
MAL-3G-YFP_vs_MAL-3G-CFP	2	a	30	13	2624	1041.033	2731671	2731671	63.643	167000	167000	515.922	1353779	1353779	8.106461078	3.019072235	3.79913216	-0.780059925
MAL-3G-YFP_vs_MAL-3G-CFP	2	a	30	14	4688	1890.484	8862587	8862587	79.236	371459	371459	1691.703	7930702	7930702	21.35014093	4.416173688	3.79913216	0.617041528
MAL-3G-YFP_vs_MAL-3G-CFP	2	a	30	15	3877	5853.441	22693792	22693792	277.412	1075528	1075528	4859.688	18841010	18841010	17.51791678	4.130759316	3.79913216	0.331627155
MAL-3G-YFP_vs_MAL-3G-CFP	2	a	30	16	2584	8850.628	22870023	22870023	178.849	462146	462146	3112.495	8042687	8042687	17.4029138	4.121256974	3.79913216	0.322124814
MAL-3G-YFP_vs_MAL-3G-CFP	2	a	30	17	2017	5757.41	11612695	11612695	81.121	163622	163622	2161.49	4359725	4359725	26.64510274	4.735798491	3.79913216	0.93666633
MAL-3G-YFP_vs_MAL-3G-CFP	2	a	30	18	4416	3048.349	13461509	13461509	25.887	114317	114317	1553.502	6860267	6860267	60.01090826	5.90715286	3.79913216	2.1080207
MAL-3G-YFP_vs_MAL-3G-CFP	2	a	30	19	1338	1720.712	2302312	2302312	11.368	15211	15211	6412.775	8580293	8580293	564.0847413	9.139768102	3.79913216	5.340635941
MAL-3G-YFP_vs_MAL-3G-CFP	2	a	30	20	1062	258.427	274450	274450	5.774	6132	6132	19.238	20431	20431	3.331865623	1.736330217	3.79913216	-2.062801944
MAL-3G-YFP_vs_MAL-3G-CFP	2	a	30	21	2911	2138.616	6225511	6225511	45.482	132397	132397	378.753	1102549	1102549	8.327598057	3.057900437	3.79913216	-0.741231724
MAL-3G-YFP_vs_MAL-3G-CFP	2	a	30	22	2447	2946.957	7211203	7211203	12.124	29667	29667	2539.148	6213294	6213294	209.4345232	7.710355466	3.79913216	3.911223305
MAL-3G-YFP_vs_MAL-3G-CFP	2	a	30	24	1363	3898.797	5314060	5314060	15.144	20641	20641	6666.376	9086271	9086271	440.2049804	8.782031657	3.79913216	4.982899497
MAL-3G-YFP_vs_MAL-3G-CFP	2	a	30	25	2544	1691.793	4303921	4303921	66.062	168061	168061	724.225	1842429	1842429	10.96285872	3.454552146	3.79913216	-0.344580015
MAL-3G-YFP_vs_MAL-3G-CFP	2	a	30	26	2663	1972.196	5251959	5251959	32.869	87530	87530	232.699	619677	619677	7.079595567	2.823666946	3.79913216	-0.975465214
MAL-3G-YFP_vs_MAL-3G-CFP	2	a	30	27	3069	7134.492	21895756	21895756	361.543	1109576	1109576	7929.181	24334655	24334655	21.93149005	4.454931928	3.79913216	0.655799768
MAL-3G-YFP_vs_MAL-3G-CFP	2	a	30	28	3414	2781.466	9495925	9495925	91.233	311470	311470	1541.669	5263257	5263257	16.8981186	4.078790724	3.79913216	0.279658563
MAL-3G-YFP_vs_MAL-3G-CFP	2	a	30	29	1694	533.164	903179	903179	10.982	18604	18604	49.782	84331	84331	4.532949903	2.180450217	3.79913216	-1.618681943
MAL-3G-YFP_vs_MAL-3G-CFP	2	a	30	30	3126	7717.675	24125453	24125453	224.951	703198	703198	4251.291	13289536	13289536	18.89871132	4.240215957	3.79913216	0.441083796
MAL-3G-YFP_vs_MAL-3G-CFP	2	a	30	31	2122	4234.214	8985002	8985002	149.954	318202	318202	2258.459	4792451	4792451	15.06103356	3.912748873	3.79913216	0.113616712
MAL-3G-YFP_vs_MAL-3G-CFP	2	a	30	32	3212	5756.117	18488647	18488647	141.71	455174	455174	2756.114	8852637	8852637	19.44890745	4.281617208	3.79913216	0.482485048
MAL-3G-YFP_vs_MAL-3G-CFP	2	a	30	33	2055	977.895	2009574	2009574	33.402	68642	68642	254.99	524005	524005	7.633883045	2.932417084	3.79913216	-0.866715076
MAL-3G-YFP_vs_MAL-3G-CFP	2	a	30	34	3603	923.186	3326238	3326238	8.606	31006	31006	42.506	153149	153149	4.939334322	2.304316622	3.79913216	-1.494815538
MAL-3G-YFP_vs_MAL-3G-CFP	2	a	30	35	2419	2046.965	4951609	4951609	111.129	268821	268821	1472.854	3562833	3562833	13.25355162	3.728307113	3.79913216	-0.070825048
MAL-3G-YFP_vs_MAL-3G-CFP	2	a	30	36	4608	8750.188	40320868	40320868	164.577	758370	758370	3123.12	14391338	14391338	18.97667102	4.246155025	3.79913216	0.447022864
MAL-3G-YFP_vs_MAL-3G-CFP	2	a	30	37	1672	617.504	1032466	1032466	18.222	30467	30467	67.544	112934	112934	3.706764696	1.890160536	3.79913216	-1.908971624
MAL-3G-YFP_vs_MAL-3G-CFP	2	a	30	38	2189	6640.844	14536808	14536808	206.239	451457	451457	4243.266	9288509	9288509	20.5745154	4.362786546	3.79913216	0.563654385
MAL-3G-YFP_vs_MAL-3G-CFP	2	a	30	39	3305	1180.731	3902315	3902315	33.273	109966	109966	718.034	2373104	2373104	21.58034302	4.431645891	3.79913216	0.632513731
MAL-3G-YFP_vs_MAL-3G-CFP	2	a	30	40	2357	8120.927	19141024	19141024	229.952	541998	541998	5413.384	12759346	12759346	23.54131565	4.557123045	3.79913216	0.757990885
MAL-3G-YFP_vs_MAL-3G-CFP	2	a	30	41	3175	2101.733	6673001	6673001	67.19	213327	213327	783.537	2487731	2487731	11.66158527	3.543692015	3.79913216	-0.255440145
MAL-3G-YFP_vs_MAL-3G-CFP	2	a	30	42	3566	2539.869	9057172	9057172	40.132	143111	143111	836.64	2983460	2983460	20.84717457	4.381779963	3.79913216	0.582647802
MAL-3G-YFP_vs_MAL-3G-CFP	2	a	30	43	1842	2554.537	4705457	4705457	95.16	175285	175285	1776.23	3271815	3271815	18.66568731	4.222316728	3.79913216	0.423184567
MAL-3G-YFP_vs_MAL-3G-CFP	2	a	30	44	3943	2220.146	8754035	8754035	61.643	243060	243060	621.832	2451885	2451885	10.08757097	3.334506918	3.79913216	-0.464625242
MAL-3G-YFP_vs_MAL-3G-CFP	2	a	30	45	2714	3239.217	8791235	8791235	104.464	283516	283516	1987.539	5394180	5394180	19.02601617	4.249901604	3.79913216	0.450769444
MAL-3G-YFP_vs_MAL-3G-CFP	2	a	30	46	2182	5390.231	11761484	11761484	134.173	292765	292765	1547.665	3377004	3377004	11.53486243	3.527928893	3.79913216	-0.271203267
MAL-3G-YFP_vs_MAL-3G-CFP	2	a	30	47	2568	3359.511	8627223	8627223	82.612	212148	212148	1169.644	3003645	3003645	14.15825273	3.823571328	3.79913216	0.024439168
MAL-3G-YFP_vs_MAL-3G-CFP	2	a	30	48	3116	2068.125	6444276	6444276	72.494	225892	225892	542.975	1691909	1691909	7.489902254	2.904946891	3.79913216	-0.894185269
MAL-3G-YFP_vs_MAL-3G-CFP	2	a	30	49	2380	4105.035	9769984	9769984	55.08	131090	131090	1131.819	2693730	2693730	20.548707	4.360975712	3.79913216	0.561843551
MAL-3G-YFP_vs_MAL-3G-CFP	2	a	30	50	2059	1029.222	2119168	2119168	10.868	22377	22377	87.308	179767	179767	8.033561246	3.006039671	3.79913216	-0.79309249
MAL-3G-YFP_vs_MAL-3G-CFP	2	a	30	51	2156	1877.652	4048218	4048218	70.159	151263	151263	424.044	914239	914239	6.044035885	2.595512226	3.79913216	-1.203619934
MAL-3G-YFP_vs_MAL-3G-CFP	2	a	30	52	3853	2502.443	9641911	9641911	66.788	257333	257333	1382.272	5325893	5325893	20.6965022	4.371315061	3.79913216	0.572182901
MAL-3G-YFP_vs_MAL-3G-CFP	2	a	30	53	2328	6857.573	15964431	15964431	104.663	243655	243655	6164.515	14350992	14350992	58.89882005	5.880166827	3.79913216	2.081034667
MAL-3G-YFP_vs_MAL-3G-CFP	2	a	30	54	2053	2004.548	4115338	4115338	40.1	82326	82326	758.209	1556603	1556603	18.90779341	4.240909101	3.79913216	0.441776941
MAL-3G-YFP_vs_MAL-3G-CFP	2	a	30	55	2428	710.074	1724059	1724059	24.495	59474	59474	393.465	955334	955334	16.06305276	4.005674196	3.79913216	0.206542036
MAL-3G-YFP_vs_MAL-3G-CFP	2	a	30	56	3193	1697.767	5420970	5420970	20.312	64857	64857	208.368	665320	665320	10.25826048	3.358714205	3.79913216	-0.440417955
MAL-3G-YFP_vs_MAL-3G-CFP	2	a	30	57	1111	1121.179	1245630	1245630	30.644	34046	34046	382.058	424466	424466	12.46742642	3.640091784	3.79913216	-0.159040377
MAL-3G-YFP_vs_MAL-3G-CFP	2	a	30	58	1572	1079.664	1697232	1697232	20.277	31875	31875	261.635	411291	411291	12.90324706	3.689662256	3.79913216	-0.109469905
MAL-3G-YFP_vs_MAL-3G-CFP	2	a	30	59	1129	533.2	601983	601983	11.112	12545	12545	143.81	162362	162362	12.94236748	3.694029641	3.79913216	-0.10510252
MAL-3G-YFP_vs_MAL-3G-CFP	2	a	30	60	3719	1936.223	7200814	7200814	105.938	393985	393985	1515.14	5634807	5634807	14.3020851	3.838153588	3.79913216	0.039021428
MAL-3G-YFP_vs_MAL-3G-CFP	2	a	30	61	2705	3051.051	8253094	8253094	76.518	206980	206980	802.24	2170058	2170058	10.48438496	3.390170327	3.79913216	-0.408961833
MAL-3G-YFP_vs_MAL-3G-CFP	2	a	30	62	4786	1896.288	9075632	9075632	42.642	204087	204087	211.355	1011544	1011544	4.956435246	2.309302882	3.79913216	-1.489829278
MAL-3G-YFP_vs_MAL-3G-CFP	2	a	30	63	2455	3612.759	8869324	8869324	211.28	518693	518693	4359.411	10702353	10702353	20.63330911	4.36690331	3.79913216	0.567771149
MAL-3G-YFP_vs_MAL-3G-CFP	2	a	30	64	1733	2901.274	5027907	5027907	147.157	255023	255023	2703.182	4684615	4684615	18.36938237	4.199231215	3.79913216	0.400099054
MAL-3G-YFP_vs_MAL-3G-CFP	2	a	30	65	2235	1397.377	3123138	3123138	47.506	106176	106176	273.705	611731	611731	5.761480937	2.526439691	3.79913216	-1.272692469
MAL-3G-YFP_vs_MAL-3G-CFP	2	a	30	66	2258	4282.927	9670849	9670849	145.006	327424	327424	1583.416	3575353	3575353	10.91964242	3.448853709	3.79913216	-0.350278452
MAL-3G-YFP_vs_MAL-3G-CFP	2	a	30	67	2527	1323.186	3343692	3343692	45.033	113798	113798	282.199	713117	713117	6.266516107	2.647663594	3.79913216	-1.151468566
MAL-3G-YFP_vs_MAL-3G-CFP	2	a	30	68	2628	4357.333	11451071	11451071	108.073	284016	284016	2162.36	5682683	5682683	20.00831995	4.322528128	3.79913216	0.523395968
MAL-3G-YFP_vs_MAL-3G-CFP	2	a	30	69	2556	6130.424	15669364	15669364	139.675	357009	357009	3486.384	8911198	8911198	24.96070967	4.641587048	3.79913216	0.842454888
MAL-3G-YFP_vs_MAL-3G-CFP	2	a	30	70	2990	3352.898	10025166	10025166	35.147	105090	105090	854.943	2556280	2556280	24.32467409	4.60434857	3.79913216	0.80521641
MAL-3G-YFP_vs_MAL-3G-CFP	2	a	30	71	2886	2653.948	7659295	7659295	36.359	104931	104931	630.649	1820053	1820053	17.34523639	4.116467598	3.79913216	0.317335437
MAL-3G-YFP_vs_MAL-3G-CFP	2	a	30	72	2642	1040.453	2748877	2748877	13.947	36848	36848	313.589	828502	828502	22.48431394	4.490846959	3.79913216	0.691714798
MAL-3G-YFP_vs_MAL-3G-CFP	2	a	30	73	845	447.844	378428	378428	93.53	79033	79033	6514.393	5504662	5504662	69.65017145	6.122054999	3.79913216	2.322922839
MAL-3G-YFP_vs_MAL-3G-CFP	2	a	30	74	1880	634.647	1193137	1193137	35.148	66079	66079	134.397	252666	252666	3.823695879	1.934967782	3.79913216	-1.864164378
MAL-3G-YFP_vs_MAL-3G-CFP	2	a	30	75	2318	1307.28	3030276	3030276	55.774	129283	129283	1054.336	2443951	2443951	18.90388527	4.240610874	3.79913216	0.441478713
MAL-3G-YFP_vs_MAL-3G-CFP	2	a	30	76	3648	2282.528	8326662	8326662	93.902	342555	342555	1721.098	6278565	6278565	18.32863336	4.196027313	3.79913216	0.396895152
MAL-3G-YFP_vs_MAL-3G-CFP	2	a	30	77	2120	2350.84	4983781	4983781	64.779	137331	137331	969.677	2055715	2055715	14.96905287	3.903911036	3.79913216	0.104778876
MAL-3G-YFP_vs_MAL-3G-CFP	2	a	30	78	2646	2991.638	7915875	7915875	103.931	275002	275002	1244.481	3292896	3292896	11.97408019	3.581842932	3.79913216	-0.217289229
MAL-3G-YFP_vs_MAL-3G-CFP	2	a	30	79	1530	774.061	1184313	1184313	8.258	12635	12635	64.718	99019	99019	7.836881678	2.970279715	3.79913216	-0.828852445
MAL-3G-YFP_vs_MAL-3G-CFP	2	a	30	80	1556	470.716	732434	732434	6.693	10414	10414	41.852	65122	65122	6.253312848	2.644620696	3.79913216	-1.154511464
MAL-3G-YFP_vs_MAL-3G-CFP	2	a	30	81	2726	6761.521	18431905	18431905	195.047	531699	531699	3296.81	8987104	8987104	16.90261595	4.079174639	3.79913216	0.280042479
MAL-3G-YFP_vs_MAL-3G-CFP	2	a	30	82	2607	3787.569	9874192	9874192	266.66	695183	695183	4846.694	12635331	12635331	18.17554658	4.183926845	3.79913216	0.384794685
MAL-3G-YFP_vs_MAL-3G-CFP	2	a	30	83	2368	911.407	2158212	2158212	12.109	28674	28674	151.037	357656	357656	12.47318128	3.640757566	3.79913216	-0.158374595
MAL-3G-YFP_vs_MAL-3G-CFP	2	a	30	84	2435	3622.46	8820690	8820690	101.92	248174	248174	2956.656	7199457	7199457	29.00971496	4.858464215	3.79913216	1.059332055
MAL-3G-YFP_vs_MAL-3G-CFP	2	a	30	85	3917	5787.857	22671036	22671036	236.507	926397	926397	3944.584	15450936	15450936	16.67852551	4.059919846	3.79913216	0.260787686
MAL-3G-YFP_vs_MAL-3G-CFP	2	a	30	86	1486	435.546	647222	647222	6.919	10281	10281	103.736	154151	154151	14.99377492	3.906291746	3.79913216	0.107159585
MAL-3G-YFP_vs_MAL-3G-CFP	2	a	30	87	3510	987.775	3467090	3467090	50.692	177930	177930	316.547	1111080	1111080	6.244478166	2.642581015	3.79913216	-1.156551146
MAL-3G-YFP_vs_MAL-3G-CFP	2	a	30	88	2139	7430.061	15892900	15892900	144.33	308721	308721	2677.426	5727015	5727015	18.55077886	4.213407855	3.79913216	0.414275695
MAL-3G-YFP_vs_MAL-3G-CFP	2	a	30	89	2853	1191.674	3399846	3399846	12.142	34640	34640	225.862	644383	644383	18.6022806	4.217407598	3.79913216	0.418275438
MAL-3G-YFP_vs_MAL-3G-CFP	2	a	30	90	2263	2638.234	5970324	5970324	109.089	246868	246868	843.558	1908971	1908971	7.732760017	2.95098344	3.79913216	-0.84814872
MAL-3G-YFP_vs_MAL-3G-CFP	2	a	30	91	2726	5634.052	15358425	15358425	349.652	953150	953150	5435.145	14816205	14816205	15.5444631	3.958328882	3.79913216	0.159196722
MAL-3G-YFP_vs_MAL-3G-CFP	2	a	30	92	1543	1467.352	2264124	2264124	52.991	81765	81765	964.877	1488805	1488805	18.20834098	4.186527574	3.79913216	0.387395414
MAL-3G-YFP_vs_MAL-3G-CFP	2	a	30	93	3869	7494.088	28994628	28994628	461.207	1784410	1784410	8873.902	34333125	34333125	19.24060334	4.266082134	3.79913216	0.466949974
MAL-3G-YFP_vs_MAL-3G-CFP	2	a	30	94	2488	1650.596	4106684	4106684	61.073	151950	151950	938.873	2335915	2335915	15.37291872	3.942319198	3.79913216	0.143187038
MAL-3G-YFP_vs_MAL-3G-CFP	2	a	30	95	1149	4416.35	5074386	5074386	253.393	291148	291148	3363.729	3864925	3864925	13.27477778	3.730615805	3.79913216	-0.068516355
MAL-3G-YFP_vs_MAL-3G-CFP	2	a	30	96	2305	1309.618	3018670	3018670	60.164	138678	138678	362.942	836582	836582	6.032550224	2.592768022	3.79913216	-1.206364139
MAL-3G-YFP_vs_MAL-3G-CFP	2	a	30	97	2618	4853.301	12705941	12705941	285.693	747943	747943	5671.665	14848420	14848420	19.85234169	4.311237286	3.79913216	0.512105125
MAL-3G-YFP_vs_MAL-3G-CFP	2	a	30	98	1240	4942.381	6128553	6128553	275.269	341333	341333	3812.12	4727029	4727029	13.8487313	3.79168191	3.79913216	-0.007450251
MAL-3G-YFP_vs_MAL-3G-CFP	2	a	30	99	1014	6852.462	6948396	6948396	759.977	770617	770617	17669.157	17916525	17916525	23.24958442	4.539133024	3.79913216	0.740000863
MAL-3G-YFP_vs_MAL-3G-CFP	2	a	30	100	4027	2196.918	8846989	8846989	53.587	215793	215793	1151.313	4636336	4636336	21.48510841	4.425265152	3.79913216	0.626132992
MAL-3G-YFP_vs_MAL-3G-CFP	2	a	30	101	2372	647.641	1536205	1536205	4.941	11720	11720	15.789	37451	37451	3.195477816	1.676031672	3.79913216	-2.123100489
MAL-3G-YFP_vs_MAL-3G-CFP	2	a	30	102	2058	6260.001	12883083	12883083	132.133	271929	271929	3681.723	7576986	7576986	27.86383946	4.800322161	3.79913216	1.00119
MAL-3G-YFP_vs_MAL-3G-CFP	2	a	30	103	3063	1586.488	4859413	4859413	37.489	114828	114828	281.75	863001	863001	7.515597241	2.909887755	3.79913216	-0.889244405
MAL-3G-YFP_vs_MAL-3G-CFP	2	a	30	104	3341	10734.339	35863428	35863428	239.871	801409	801409	6342.334	21189739	21189739	26.44060523	4.724683296	3.79913216	0.925551136
MAL-3G-YFP_vs_MAL-3G-CFP	2	a	30	105	2274	2042.946	4645660	4645660	55.051	125187	125187	591.194	1344375	1344375	10.73893455	3.424778961	3.79913216	-0.3743532
MAL-3G-YFP_vs_MAL-3G-CFP	2	a	30	106	1597	5207.398	8316214	8316214	368.08	587823	587823	7105.594	11347633	11347633	19.30450663	4.270865778	3.79913216	0.471733618
MAL-3G-YFP_vs_MAL-3G-CFP	2	a	30	107	2889	1657.186	4787609	4787609	25.223	72869	72869	268.967	777045	777045	10.66358808	3.414621053	3.79913216	-0.384511108
MAL-3G-YFP_vs_MAL-3G-CFP	2	a	30	108	2964	2465.111	7306588	7306588	337.515	1000395	1000395	6292.972	18652370	18652370	18.64500522	4.220717296	3.79913216	0.421585136
MAL-3G-YFP_vs_MAL-3G-CFP	2	a	30	109	2679	5347.634	14326311	14326311	375.429	1005773	1005773	5318.333	14247815	14247815	14.16603448	3.824364054	3.79913216	0.025231894
MAL-3G-YFP_vs_MAL-3G-CFP	2	a	30	110	2076	1751.69	3636509	3636509	181.874	377570	377570	5892.129	12232059	12232059	32.39679794	5.017779321	3.79913216	1.218647161
MAL-3G-YFP_vs_MAL-3G-CFP	2	a	30	111	3405	2290.521	7799225	7799225	60.34	205458	205458	869.675	2961245	2961245	14.41289704	3.849288446	3.79913216	0.050156286
MAL-3G-YFP_vs_MAL-3G-CFP	2	a	30	112	3255	2099.967	6835391	6835391	84.448	274878	274878	1542.895	5022123	5022123	18.27037086	4.191434013	3.79913216	0.392301853
MAL-3G-YFP_vs_MAL-3G-CFP	2	a	30	113	2507	726.854	1822224	1822224	5.598	14033	14033	19.764	49548	49548	3.53082021	1.82000336	3.79913216	-1.9791288
MAL-3G-YFP_vs_MAL-3G-CFP	2	a	30	114	3772	2921.358	11019362	11019362	94.208	355352	355352	1535.572	5792177	5792177	16.29982946	4.026784965	3.79913216	0.227652805
MAL-3G-YFP_vs_MAL-3G-CFP	2	a	30	115	1989	546.21	1086411	1086411	6.971	13866	13866	39.25	78069	78069	5.630246646	2.493198124	3.79913216	-1.305934036
MAL-3G-YFP_vs_MAL-3G-CFP	2	a	30	116	4075	2199.48	8962879	8962879	119.906	488618	488618	2962.096	12070540	12070540	24.70342885	4.626639398	3.79913216	0.827507237
MAL-3G-YFP_vs_MAL-3G-CFP	2	a	30	117	3324	3948.077	13123409	13123409	137.21	456086	456086	2212.325	7353769	7353769	16.12364554	4.011106068	3.79913216	0.211973907
MAL-3G-YFP_vs_MAL-3G-CFP	2	a	30	118	2571	1312.21	3373691	3373691	30.998	79696	79696	454.902	1169553	1169553	14.67517818	3.875306115	3.79913216	0.076173954
MAL-3G-YFP_vs_MAL-3G-CFP	2	a	30	119	2325	2242.348	5213459	5213459	77.972	181285	181285	706.377	1642326	1642326	9.059359572	3.179409066	3.79913216	-0.619723094
MAL-3G-YFP_vs_MAL-3G-CFP	2	a	30	120	3751	3326.577	12477991	12477991	106.226	398452	398452	1228.457	4607943	4607943	11.56461255	3.531645027	3.79913216	-0.267487133
MAL-3G-YFP_vs_MAL-3G-CFP	2	a	30	121	988	4670.488	4614442	4614442	70.863	70013	70013	2183.01	2156814	2156814	30.80590747	4.94513513	3.79913216	1.146002969
MAL-3G-YFP_vs_MAL-3G-CFP	2	a	30	122	2348	1341.471	3149775	3149775	43.853	102966	102966	548.198	1287168	1287168	12.50090321	3.643960431	3.79913216	-0.15517173
MAL-3G-YFP_vs_MAL-3G-CFP	2	a	30	123	3123	1408.98	4400244	4400244	44.489	138938	138938	617.11	1927235	1927235	13.87118715	3.794019359	3.79913216	-0.005112801
MAL-3G-YFP_vs_MAL-3G-CFP	2	a	30	124	1642	2006.057	3293945	3293945	224.807	369133	369133	2533.739	4160399	4160399	11.27073169	3.494509272	3.79913216	-0.304622888
MAL-3G-YFP_vs_MAL-3G-CFP	2	a	30	125	2416	3702.318	8944800	8944800	313.393	757157	757157	5408.301	13066455	13066455	17.25725972	4.109131492	3.79913216	0.309999332
MAL-3G-YFP_vs_MAL-3G-CFP	2	a	30	126	354	1051.13	372100	372100	11.975	4239	4239	87.856	31101	31101	7.336871904	2.875165097	3.79913216	-0.923967063
MAL-3G-YFP_vs_MAL-3G-CFP	2	a	30	127	1642	1286.868	2113038	2113038	66.893	109838	109838	677.223	1112000	1112000	10.1240008	3.339707622	3.79913216	-0.459424539
MAL-3G-YFP_vs_MAL-3G-CFP	2	a	30	128	1196	628.336	751490	751490	23.744	28398	28398	189.135	226205	226205	7.965525741	2.993769586	3.79913216	-0.805362575
MAL-3G-YFP_vs_MAL-3G-CFP	2	a	30	129	1090	1099.094	1198012	1198012	18.851	20548	20548	279.551	304711	304711	14.82922912	3.890371698	3.79913216	0.091239538
MAL-3G-YFP_vs_MAL-3G-CFP	2	a	30	130	2194	3900.397	8557471	8557471	133.85	293667	293667	3038.953	6667462	6667462	22.70415811	4.504884636	3.79913216	0.705752476
MAL-3G-YFP_vs_MAL-3G-CFP	2	a	30	131	1353	1765.128	2388218	2388218	70.659	95602	95602	1540.25	2083958	2083958	21.79826782	4.446141592	3.79913216	0.647009432
MAL-3G-YFP_vs_MAL-3G-CFP	2	a	30	132	242	2541.616	615071	615071	153.839	37229	37229	2731.876	661114	661114	17.75803809	4.150400296	3.79913216	0.351268136
MAL-3G-NB-YFP_vs_MAL-3G-NB-CFP	2	b	30	1	623	874.085	544555	544555	18.143	11303	11303	965.539	601531	601531	53.218703	5.733861446	3.79913216	1.934729285
MAL-3G-NB-YFP_vs_MAL-3G-NB-CFP	2	b	30	2	1698	1314.383	2231823	2231823	16.978	28828	28828	710.272	1206042	1206042	41.83578465	5.386665589	3.79913216	1.587533428
MAL-3G-NB-YFP_vs_MAL-3G-NB-CFP	2	b	30	3	2814	577.644	1625490	1625490	5.317	14962	14962	16.079	45247	45247	3.02412779	1.596519105	3.79913216	-2.202613056
MAL-3G-NB-YFP_vs_MAL-3G-NB-CFP	2	b	30	4	5071	923.673	4683945	4683945	11.513	58383	58383	232.33	1178147	1178147	20.17962421	4.334827403	3.79913216	0.535695243
MAL-3G-NB-YFP_vs_MAL-3G-NB-CFP	2	b	30	5	5050	1354.993	6842715	6842715	38.444	194143	194143	800.727	4043673	4043673	20.82832242	4.38047474	3.79913216	0.581342579
MAL-3G-NB-YFP_vs_MAL-3G-NB-CFP	2	b	30	6	4202	1068.817	4491169	4491169	7.559	31762	31762	21.217	89152	89152	2.806876141	1.488965404	3.79913216	-2.310166757
MAL-3G-NB-YFP_vs_MAL-3G-NB-CFP	2	b	30	7	6509	2519.347	16398429	16398429	37.149	241805	241805	1535.086	9991874	9991874	41.32203222	5.368839303	3.79913216	1.569707142
MAL-3G-NB-YFP_vs_MAL-3G-NB-CFP	2	b	30	8	3701	8016.826	29670272	29670272	52.479	194224	194224	2435.564	9014021	9014021	46.41043846	5.536377422	3.79913216	1.737245262
MAL-3G-NB-YFP_vs_MAL-3G-NB-CFP	2	b	30	9	3427	1490.662	5108499	5108499	35.38	121248	121248	1410.778	4834737	4834737	39.87477732	5.317404557	3.79913216	1.518272397
MAL-3G-NB-YFP_vs_MAL-3G-NB-CFP	2	b	30	10	2283	1496.466	3416433	3416433	20.139	45978	45978	431.209	984450	984450	21.41132716	4.420302317	3.79913216	0.621170157
MAL-3G-NB-YFP_vs_MAL-3G-NB-CFP	2	b	30	11	2074	622.75	1291584	1291584	5.869	12173	12173	39.077	81045	81045	6.65776719	2.735038423	3.79913216	-1.064093737
MAL-3G-NB-YFP_vs_MAL-3G-NB-CFP	2	b	30	12	3310	926.762	3067581	3067581	6.202	20527	20527	58.367	193194	193194	9.411701661	3.23445559	3.79913216	-0.564676571
MAL-3G-NB-YFP_vs_MAL-3G-NB-CFP	2	b	30	13	3558	11730.257	41736253	41736253	121.089	430836	430836	3638.569	12946030	12946030	30.04862639	4.909227138	3.79913216	1.110094977
MAL-3G-NB-YFP_vs_MAL-3G-NB-CFP	2	b	30	14	2727	3890.314	10608886	10608886	36.349	99124	99124	2284.337	6229388	6229388	62.84439692	5.973712217	3.79913216	2.174580057
MAL-3G-NB-YFP_vs_MAL-3G-NB-CFP	2	b	30	15	2538	2813.385	7140371	7140371	47.557	120700	120700	1354.91	3438762	3438762	28.49015742	4.832391688	3.79913216	1.033259527
MAL-3G-NB-YFP_vs_MAL-3G-NB-CFP	2	b	30	16	3813	2368.502	9031097	9031097	21.84	83275	83275	654.507	2495634	2495634	29.96858601	4.905379111	3.79913216	1.10624695
MAL-3G-NB-YFP_vs_MAL-3G-NB-CFP	2	b	30	17	1840	1613.302	2968476	2968476	5.817	10703	10703	222.388	409194	409194	38.23171074	5.256697852	3.79913216	1.457565692
MAL-3G-NB-YFP_vs_MAL-3G-NB-CFP	2	b	30	18	1893	882.058	1669736	1669736	6.711	12704	12704	184.68	349600	349600	27.51889169	4.782350462	3.79913216	0.983218302
MAL-3G-NB-YFP_vs_MAL-3G-NB-CFP	2	b	30	19	2841	1405.064	3991786	3991786	6.782	19269	19269	288.704	820209	820209	42.5662463	5.411637967	3.79913216	1.612505806
MAL-3G-NB-YFP_vs_MAL-3G-NB-CFP	2	b	30	20	3798	4645.124	17642182	17642182	18.803	71413	71413	1549.623	5885469	5885469	82.41453237	6.364826849	3.79913216	2.565694689
MAL-3G-NB-YFP_vs_MAL-3G-NB-CFP	2	b	30	21	4613	3599.229	16603243	16603243	16.412	75708	75708	554.764	2559126	2559126	33.80258361	5.079061614	3.79913216	1.279929454
MAL-3G-NB-YFP_vs_MAL-3G-NB-CFP	2	b	30	22	6932	1427.246	9893672	9893672	27.254	188926	188926	564.857	3915588	3915588	20.72551158	4.373335808	3.79913216	0.574203647
MAL-3G-NB-YFP_vs_MAL-3G-NB-CFP	2	b	30	23	2995	5459.08	16349944	16349944	20.784	62247	62247	871.567	2610343	2610343	41.93524186	5.390091272	3.79913216	1.590959111
MAL-3G-NB-YFP_vs_MAL-3G-NB-CFP	2	b	30	24	1227	3708.019	4549739	4549739	29.763	36519	36519	1534.919	1883346	1883346	51.57167502	5.688506999	3.79913216	1.889374839
MAL-3G-NB-YFP_vs_MAL-3G-NB-CFP	2	b	30	25	2371	481.959	1142725	1142725	4.949	11735	11735	26.384	62556	62556	5.330720068	2.414330424	3.79913216	-1.384801736
MAL-3G-NB-YFP_vs_MAL-3G-NB-CFP	2	b	30	26	4512	891.812	4023854	4023854	7.904	35664	35664	294.846	1330343	1330343	37.30212539	5.221185929	3.79913216	1.422053769
MAL-3G-NB-YFP_vs_MAL-3G-NB-CFP	2	b	30	27	2912	8705.771	25351204	25351204	37.605	109506	109506	1479.61	4308623	4308623	39.34599931	5.298145045	3.79913216	1.499012885
MAL-3G-NB-YFP_vs_MAL-3G-NB-CFP	2	b	30	28	1553	3843.657	5969199	5969199	28.858	44816	44816	1286.439	1997839	1997839	44.57869957	5.478282626	3.79913216	1.679150466
MAL-3G-NB-YFP_vs_MAL-3G-NB-CFP	2	b	30	29	4192	1317.398	5522532	5522532	5.364	22487	22487	377.177	1581124	1581124	70.31280295	6.135715502	3.79913216	2.336583342
MAL-3G-NB-YFP_vs_MAL-3G-NB-CFP	2	b	30	30	3276	1545.426	5062816	5062816	16.164	52954	52954	949.644	3111035	3111035	58.74976395	5.87651115	3.79913216	2.07737899
MAL-3G-NB-YFP_vs_MAL-3G-NB-CFP	2	b	30	31	6043	11265.085	68074906	68074906	124.979	755251	755251	2536.061	15325414	15325414	20.29181557	4.342826048	3.79913216	0.543693888
MAL-3G-NB-YFP_vs_MAL-3G-NB-CFP	2	b	30	32	2465	4110.78	10133073	10133073	56.308	138799	138799	2706.297	6671022	6671022	48.06246443	5.58683872	3.79913216	1.78770656
MAL-3G-NB-YFP_vs_MAL-3G-NB-CFP	2	b	30	33	3810	1979.575	7542182	7542182	38.176	145451	145451	1402.898	5345043	5345043	36.74806636	5.199596434	3.79913216	1.400464274
MAL-3G-NB-YFP_vs_MAL-3G-NB-CFP	2	b	30	34	1713	459.194	786599	786599	5.026	8609	8609	15.734	26952	26952	3.130677198	1.646474761	3.79913216	-2.152657399
MAL-3G-NB-YFP_vs_MAL-3G-NB-CFP	2	b	30	35	2194	6619.918	14524101	14524101	93.961	206151	206151	4845.759	10631596	10631596	51.57188663	5.688512919	3.79913216	1.889380758
MAL-3G-NB-YFP_vs_MAL-3G-NB-CFP	2	b	30	36	3106	11249.929	34942281	34942281	60.37	187509	187509	2123.769	6596427	6596427	35.1792554	5.136653042	3.79913216	1.337520882
MAL-3G-NB-YFP_vs_MAL-3G-NB-CFP	2	b	30	37	2721	676.526	1840828	1840828	6.452	17555	17555	100.165	272548	272548	15.52537739	3.956556432	3.79913216	0.157424272
MAL-3G-NB-YFP_vs_MAL-3G-NB-CFP	2	b	30	38	1036	800.546	829366	829366	18.033	18682	18682	2926.674	3032034	3032034	162.2970774	7.34249321	3.79913216	3.54336105
MAL-3G-NB-YFP_vs_MAL-3G-NB-CFP	2	b	30	39	3251	945.422	3073566	3073566	6.789	22070	22070	304.544	990072	990072	44.86053466	5.48737491	3.79913216	1.68824275
MAL-3G-NB-YFP_vs_MAL-3G-NB-CFP	2	b	30	40	1904	2762.252	5259328	5259328	35.776	68118	68118	859.117	1635758	1635758	24.01359406	4.585779439	3.79913216	0.786647279
MAL-3G-NB-YFP_vs_MAL-3G-NB-CFP	2	b	30	41	3026	3482.948	10539400	10539400	63.732	192852	192852	2683.384	8119919	8119919	42.10440649	5.395899323	3.79913216	1.596767163
MAL-3G-NB-YFP_vs_MAL-3G-NB-CFP	2	b	30	42	2693	3090.114	8321678	8321678	67.119	180751	180751	1427.456	3844140	3844140	21.26760018	4.410585345	3.79913216	0.611453184
MAL-3G-NB-YFP_vs_MAL-3G-NB-CFP	2	b	30	43	2815	2630.576	7405071	7405071	108.074	304227	304227	2483.005	6989659	6989659	22.97514356	4.522001971	3.79913216	0.722869811
MAL-3G-NB-YFP_vs_MAL-3G-NB-CFP	2	b	30	44	2527	634.247	1602741	1602741	11.377	28749	28749	294.575	744392	744392	25.89279627	4.694478871	3.79913216	0.895346711
MAL-3G-NB-YFP_vs_MAL-3G-NB-CFP	2	b	30	45	1574	534.585	841437	841437	11.551	18181	18181	220.987	347834	347834	19.13173093	4.257895501	3.79913216	0.458763341
MAL-3G-NB-YFP_vs_MAL-3G-NB-CFP	2	b	30	46	2443	1550.855	3788739	3788739	15.668	38276	38276	527.667	1289091	1289091	33.67883269	5.07377023	3.79913216	1.27463807
MAL-3G-NB-YFP_vs_MAL-3G-NB-CFP	2	b	30	47	2142	2238.27	4794374	4794374	38.699	82894	82894	1302.134	2789172	2789172	33.64745337	5.072425413	3.79913216	1.273293252
MAL-3G-NB-YFP_vs_MAL-3G-NB-CFP	2	b	30	48	4124	1546.257	6376763	6376763	16.738	69026	69026	816.363	3366682	3366682	48.7741141	5.608043764	3.79913216	1.808911604
MAL-3G-NB-YFP_vs_MAL-3G-NB-CFP	2	b	30	49	1672	4144.056	6928861	6928861	61.746	103239	103239	1965.676	3286611	3286611	31.83497515	4.992540733	3.79913216	1.193408573
MAL-3G-NB-YFP_vs_MAL-3G-NB-CFP	2	b	30	50	5097	1785.039	9098343	9098343	13.527	68949	68949	901.324	4594047	4594047	66.6296393	6.058092178	3.79913216	2.258960018
MAL-3G-NB-YFP_vs_MAL-3G-NB-CFP	2	b	30	51	3025	10548.272	31908523	31908523	437.117	1322279	1322279	18027.105	54531993	54531993	41.24091285	5.366004361	3.79913216	1.566872201
MAL-3G-NB-YFP_vs_MAL-3G-NB-CFP	2	b	30	52	2539	900.266	2285775	2285775	7.76	19702	19702	365.128	927059	927059	47.05405543	5.556247164	3.79913216	1.757115004
MAL-3G-NB-YFP_vs_MAL-3G-NB-CFP	2	b	30	53	2995	14713.923	44068198	44068198	85.673	256592	256592	6176.216	18497767	18497767	72.09019377	6.171731122	3.79913216	2.372598962
MAL-3G-NB-YFP_vs_MAL-3G-NB-CFP	2	b	30	54	1760	1012.672	1782302	1782302	40.186	70728	70728	330.398	581501	581501	8.221651962	3.039428301	3.79913216	-0.759703859
MAL-3G-NB-YFP_vs_MAL-3G-NB-CFP	2	b	30	55	3041	4403.012	13389558	13389558	64.721	196816	196816	1714.421	5213554	5213554	26.48948256	4.727347758	3.79913216	0.928215597
MAL-3G-NB-YFP_vs_MAL-3G-NB-CFP	2	b	30	56	2307	6422.609	14816958	14816958	64.864	149641	149641	5388.135	12430428	12430428	83.0683302	6.376226649	3.79913216	2.577094489
MAL-3G-NB-YFP_vs_MAL-3G-NB-CFP	2	b	30	57	1877	2826.819	5305940	5305940	50.801	95354	95354	3129.761	5874561	5874561	61.60791367	5.945043775	3.79913216	2.145911615
MAL-3G-NB-YFP_vs_MAL-3G-NB-CFP	2	b	30	58	2808	7411.837	20812439	20812439	413.72	1161725	1161725	15885.653	44606914	44606914	38.39713702	5.262926839	3.79913216	1.463794679
MAL-3G-NB-YFP_vs_MAL-3G-NB-CFP	2	b	30	59	4807	2326.406	11183032	11183032	112.24	539538	539538	1333.754	6411356	6411356	11.88304809	3.57083304	3.79913216	-0.22829912
MAL-3G-NB-YFP_vs_MAL-3G-NB-CFP	2	b	30	60	5658	19210.669	108693964	108693964	287.957	1629261	1629261	175.634	993736	993736	0.609930515	-0.7132832	3.79913216	-4.51241536
MAL-3G-NB-YFP_vs_MAL-3G-NB-CFP	2	b	30	61	2943	4338.529	12768291	12768291	185.422	545698	545698	1615.736	4755111	4755111	8.713814234	3.123304357	3.79913216	-0.675827803
MAL-3G-NB-YFP_vs_MAL-3G-NB-CFP	2	b	30	62	4470	741.22	3313252	3313252	16.638	74370	74370	196.823	879800	879800	11.83003899	3.564382924	3.79913216	-0.234749236
MAL-3G-NB-YFP_vs_MAL-3G-NB-CFP	2	b	30	63	3847	5273.531	20287275	20287275	24.395	93849	93849	1632.308	6279487	6279487	66.91053714	6.064161521	3.79913216	2.26502936
MAL-3G-NB-YFP_vs_MAL-3G-NB-CFP	2	b	30	64	1540	734.808	1131605	1131605	22.859	35203	35203	42.577	65569	65569	1.862596938	0.897315512	3.79913216	-2.901816649
MAL-3G-NB-YFP_vs_MAL-3G-NB-CFP	2	c	30	1	2266	415.182	940803	940803	11.099	25151	25151	78.204	177211	177211	7.045882867	2.816780491	3.79913216	-0.982351669
MAL-3G-NB-YFP_vs_MAL-3G-NB-CFP	2	c	30	2	3679	1813.974	6673609	6673609	9.44	34730	34730	709.056	2608617	2608617	75.11134466	6.230958921	3.79913216	2.43182676
MAL-3G-NB-YFP_vs_MAL-3G-NB-CFP	2	c	30	3	1508	1406.075	2120361	2120361	12.102	18250	18250	708.322	1068150	1068150	58.52876712	5.871073984	3.79913216	2.071941824
MAL-3G-NB-YFP_vs_MAL-3G-NB-CFP	2	c	30	4	4443	4398.214	19541263	19541263	7.365	32721	32721	184.666	820470	820470	25.07472266	4.648161839	3.79913216	0.849029678
MAL-3G-NB-YFP_vs_MAL-3G-NB-CFP	2	c	30	5	2555	625.686	1598627	1598627	7.355	18792	18792	110.984	283564	283564	15.0896126	3.915483863	3.79913216	0.116351702
MAL-3G-NB-YFP_vs_MAL-3G-NB-CFP	2	c	30	6	3810	2284.886	8705414	8705414	18.166	69212	69212	1298.002	4945387	4945387	71.45273941	6.158917418	3.79913216	2.359785258
MAL-3G-NB-YFP_vs_MAL-3G-NB-CFP	2	c	30	7	3306	1816.309	6004717	6004717	16.361	54091	54091	669.08	2211979	2211979	40.89366068	5.353805309	3.79913216	1.554673149
MAL-3G-NB-YFP_vs_MAL-3G-NB-CFP	2	c	30	8	2720	1724.277	4690034	4690034	16.604	45163	45163	584.671	1590305	1590305	35.21256338	5.13801835	3.79913216	1.33888619
MAL-3G-NB-YFP_vs_MAL-3G-NB-CFP	2	c	30	9	1964	1090.41	2141565	2141565	10.999	21603	21603	327.557	643322	643322	29.77928991	4.896237448	3.79913216	1.097105288
MAL-3G-NB-YFP_vs_MAL-3G-NB-CFP	2	c	30	10	2826	8320.734	23514393	23514393	337.496	953765	953765	14579.944	41202921	41202921	43.20028623	5.432968966	3.79913216	1.633836806
MAL-3G-NB-YFP_vs_MAL-3G-NB-CFP	2	c	30	11	3178	8991.708	28575649	28575649	65.929	209522	209522	2969.201	9436122	9436122	45.03642577	5.49302043	3.79913216	1.69388827
MAL-3G-NB-YFP_vs_MAL-3G-NB-CFP	2	c	30	12	3324	17966.429	59720410	59720410	20.477	68065	68065	859.425	2856728	2856728	41.97058694	5.391306734	3.79913216	1.592174573
MAL-3G-NB-YFP_vs_MAL-3G-NB-CFP	2	c	30	13	1474	663.455	977933	977933	8.73	12868	12868	197.369	290922	290922	22.60817532	4.498772653	3.79913216	0.699640493
MAL-3G-NB-YFP_vs_MAL-3G-NB-CFP	2	c	30	14	513	1071.324	549589	549589	46.94	24080	24080	2910.721	1493200	1493200	62.00996678	5.954428211	3.79913216	2.155296051
MAL-3G-NB-YFP_vs_MAL-3G-NB-CFP	2	c	30	15	2182	433.482	945857	945857	6.28	13704	13704	29.33	63997	63997	4.669950379	2.223407221	3.79913216	-1.57572494
MAL-3G-NB-YFP_vs_MAL-3G-NB-CFP	2	c	30	16	1681	513.165	862631	862631	9.685	16280	16280	123.017	206792	206792	12.7022113	3.66700777	3.79913216	-0.132124391
MAL-3G-NB-YFP_vs_MAL-3G-NB-CFP	2	c	30	17	3727	683.918	2548963	2548963	7.429	27688	27688	263.77	983072	983072	35.50534528	5.149964331	3.79913216	1.350832171
MAL-3G-NB-YFP_vs_MAL-3G-NB-CFP	2	c	30	18	3177	2706.523	8598622	8598622	37.256	118362	118362	903.473	2870333	2870333	24.25046045	4.599940235	3.79913216	0.800808075
MAL-3G-NB-YFP_vs_MAL-3G-NB-CFP	2	c	30	19	2518	5413.147	13630303	13630303	44.962	113215	113215	2506.917	6312417	6312417	55.7560129	5.801055493	3.79913216	2.001923333
MAL-3G-NB-YFP_vs_MAL-3G-NB-CFP	2	c	30	20	4223	1132.621	4783059	4783059	12.991	54861	54861	353.173	1491450	1491450	27.18597911	4.764790883	3.79913216	0.965658723
MAL-3G-NB-YFP_vs_MAL-3G-NB-CFP	2	c	30	21	1907	3196.141	6095040	6095040	46.332	88355	88355	4005.42	7638336	7638336	86.45052346	6.433802794	3.79913216	2.634670634
MAL-3G-NB-YFP_vs_MAL-3G-NB-CFP	2	c	30	22	2040	1471.913	3002703	3002703	37.608	76720	76720	474.378	967732	967732	12.61381648	3.656932943	3.79913216	-0.142199217
MAL-3G-NB-YFP_vs_MAL-3G-NB-CFP	2	c	30	23	2881	861.721	2482617	2482617	9.761	28122	28122	135.11	389251	389251	13.84151198	3.79092964	3.79913216	-0.00820252
MAL-3G-NB-YFP_vs_MAL-3G-NB-CFP	2	c	30	24	4179	6397.589	26735525	26735525	144.25	602821	602821	6478.724	27074589	27074589	44.91314835	5.489065951	3.79913216	1.689933791
MAL-3G-NB-YFP_vs_MAL-3G-NB-CFP	2	c	30	25	2625	1151.767	3023389	3023389	12.919	33912	33912	269.89	708460	708460	20.89112998	4.384818624	3.79913216	0.585686463
MAL-3G-NB-YFP_vs_MAL-3G-NB-CFP	2	c	30	26	4558	806.557	3676289	3676289	13.228	60293	60293	435.128	1983312	1983312	32.89456487	5.039777324	3.79913216	1.240645164
MAL-3G-NB-YFP_vs_MAL-3G-NB-CFP	2	c	30	27	2297	5284.628	12138790	12138790	202.162	464367	464367	2695.19	6190852	6190852	13.33180868	3.736800614	3.79913216	-0.062331547
MAL-3G-NB-YFP_vs_MAL-3G-NB-CFP	2	c	30	28	2241	3583.237	8030035	8030035	152.87	342581	342581	1503.577	3369516	3369516	9.835676818	3.298024331	3.79913216	-0.501107829
MAL-3G-NB-YFP_vs_MAL-3G-NB-CFP	2	c	30	29	2036	2758.421	5616145	5616145	126.655	257869	257869	776.009	1579955	1579955	6.126967569	2.615173215	3.79913216	-1.183958945
MAL-3G-NB-YFP_vs_MAL-3G-NB-CFP	2	c	30	30	1614	1644.755	2654634	2654634	126.102	203529	203529	382.53	617404	617404	3.033493998	1.600980457	3.79913216	-2.198151703
MAL-3G-NB-YFP_vs_MAL-3G-NB-CFP	2	c	30	31	2723	3180.137	8659513	8659513	132.133	359797	359797	663.166	1805801	1805801	5.018944016	2.327383853	3.79913216	-1.471748307
MAL-3G-NB-YFP_vs_MAL-3G-NB-CFP	2	c	30	32	2615	5771.502	15092479	15092479	133.888	350117	350117	3376.215	8828803	8828803	25.21672184	4.656308833	3.79913216	0.857176673
MAL-3G-NB-YFP_vs_MAL-3G-NB-CFP	2	c	30	33	3199	1106.024	3538171	3538171	28.184	90160	90160	942.903	3016347	3016347	33.45549024	5.06417108	3.79913216	1.265038919
MAL-3G-NB-YFP_vs_MAL-3G-NB-CFP	2	c	30	34	3211	896.104	2877389	2877389	6.345	20373	20373	130.705	419694	419694	20.60050066	4.364607495	3.79913216	0.565475335
MAL-3G-NB-YFP_vs_MAL-3G-NB-CFP	2	c	30	35	3859	2258.1	8714007	8714007	123.181	475357	475357	2700.493	10421203	10421203	21.92289795	4.454366613	3.79913216	0.655234453
MAL-3G-NB-YFP_vs_MAL-3G-NB-CFP	2	c	30	36	2927	426.169	1247398	1247398	5.13	15015	15015	10.097	29554	29554	1.968298368	0.976948931	3.79913216	-2.822183229
MAL-3G-NB-YFP_vs_MAL-3G-NB-CFP	2	c	30	37	3169	1064.881	3374607	3374607	11.663	36959	36959	122.833	389258	389258	10.53215726	3.396729062	3.79913216	-0.402403098
MAL-3G-NB-YFP_vs_MAL-3G-NB-CFP	2	c	30	38	3002	570.994	1714124	1714124	5.014	15052	15052	9.333	28019	28019	1.861480202	0.896450272	3.79913216	-2.902681888
MAL-3G-NB-YFP_vs_MAL-3G-NB-CFP	2	c	30	39	5747	1969.292	11317520	11317520	24.056	138249	138249	1556.314	8944134	8944134	64.69583143	6.015600853	3.79913216	2.216468692
MAL-3G-NB-YFP_vs_MAL-3G-NB-CFP	2	c	30	40	1757	326.217	573163	573163	10.277	18056	18056	42.652	74940	74940	4.150420913	2.053257654	3.79913216	-1.745874506
MAL-3G-NB-YFP_vs_MAL-3G-NB-CFP	2	c	30	41	4015	7655.526	30736935	30736935	379.145	1522267	1522267	19070.623	76568551	76568551	50.29902836	5.652458626	3.79913216	1.853326466
MAL-3G-NB-YFP_vs_MAL-3G-NB-CFP	2	c	30	42	3139	1072.209	3365665	3365665	8.626	27076	27076	149.867	470431	470431	17.37446447	4.118896606	3.79913216	0.319764445
MAL-3G-NB-YFP_vs_MAL-3G-NB-CFP	2	c	30	43	3178	766.856	2437067	2437067	114.842	364967	364967	92.323	293403	293403	0.803916518	-0.3148824	3.79913216	-4.114014561
MAL-3G-NB-YFP_vs_MAL-3G-NB-CFP	2	c	30	44	2651	1296.703	3437559	3437559	109.477	290223	290223	710.412	1883302	1883302	6.489154891	2.698030602	3.79913216	-1.101101558
MAL-3G-NB-YFP_vs_MAL-3G-NB-CFP	2	c	30	45	2647	1539.889	4076087	4076087	117.481	310973	310973	834.15	2207996	2207996	7.100282018	2.827876329	3.79913216	-0.971255832
MAL-3G-NB-YFP_vs_MAL-3G-NB-CFP	2	c	30	46	4238	11913.115	50487781	50487781	693.176	2937682	2937682	7627.838	32326778	32326778	11.0041788	3.459979582	3.79913216	-0.339152578
MAL-3G-NB-YFP_vs_MAL-3G-NB-CFP	2	c	30	47	4701	1146.11	5387864	5387864	7.356	34581	34581	216.374	1017174	1017174	29.41424482	4.878443092	3.79913216	1.079310931
MAL-3G-NB-YFP_vs_MAL-3G-NB-CFP	2	c	30	48	1564	476.455	745176	745176	5.622	8793	8793	28.148	44023	44023	5.006596156	2.323830089	3.79913216	-1.475302071
MAL-3G-NB-YFP_vs_MAL-3G-NB-CFP	2	c	30	49	4278	2143.239	9168775	9168775	43.079	184294	184294	822.746	3519709	3519709	19.09833744	4.255375148	3.79913216	0.456242988
MAL-3G-NB-YFP_vs_MAL-3G-NB-CFP	2	c	30	50	2471	1075.043	2656431	2656431	10.355	25587	25587	115.125	284475	284475	11.11795052	3.474818962	3.79913216	-0.324313199
MAL-3G-NB-YFP_vs_MAL-3G-NB-CFP	2	c	30	51	5604	9290.039	52061380	52061380	39.351	220522	220522	2642.641	14809358	14809358	67.15592095	6.069442699	3.79913216	2.270310538
MAL-3G-NB-YFP_vs_MAL-3G-NB-CFP	2	c	30	52	3331	1482.899	4939538	4939538	13.298	44296	44296	808.85	2694281	2694281	60.82447625	5.926580087	3.79913216	2.127447927
MAL-3G-NB-YFP_vs_MAL-3G-NB-CFP	2	c	30	53	3418	908.824	3106359	3106359	11.456	39156	39156	301.996	1032223	1032223	26.36180917	4.720377479	3.79913216	0.921245318
MAL-3G-NB-YFP_vs_MAL-3G-NB-CFP	2	c	30	54	3260	803.758	2620251	2620251	9.997	32590	32590	295.86	964504	964504	29.59509052	4.887285964	3.79913216	1.088153804
MAL-3G-NB-YFP_vs_MAL-3G-NB-CFP	2	c	30	55	3787	2031.869	7694687	7694687	69.004	261320	261320	1429.605	5413914	5413914	20.71756467	4.372782521	3.79913216	0.57365036
MAL-3G-NB-YFP_vs_MAL-3G-NB-CFP	2	c	30	56	3133	759.397	2379191	2379191	6.37	19956	19956	129.579	405970	405970	20.34325516	4.346478641	3.79913216	0.54734648
MAL-3G-NB-YFP_vs_MAL-3G-NB-CFP	2	c	30	57	2057	1546.965	3182108	3182108	38.97	80162	80162	1645.027	3383821	3383821	42.21228263	5.39959094	3.79913216	1.60045878
MAL-3G-NB-YFP_vs_MAL-3G-NB-CFP	2	c	30	58	2460	1124.124	2765345	2765345	20.29	49914	49914	1122.846	2762202	2762202	55.33922346	5.790230495	3.79913216	1.991098334
MAL-3G-NB-YFP_vs_MAL-3G-NB-CFP	2	c	30	59	6351	2422.526	15385461	15385461	7.675	48743	48743	1117.646	7098170	7098170	145.6243973	7.186108269	3.79913216	3.386976109
MAL-3G-NB-YFP_vs_MAL-3G-NB-CFP	2	c	30	60	3077	2419.724	7445491	7445491	21.643	66595	66595	881.495	2712361	2712361	40.72919889	5.347991533	3.79913216	1.548859372
MAL-3G-NB-YFP_vs_MAL-3G-NB-CFP	2	c	30	61	1360	583.268	793244	793244	10.685	14531	14531	496.335	675015	675015	46.45344436	5.537713666	3.79913216	1.738581506
MAL-3G-NB-YFP_vs_MAL-3G-NB-CFP	2	c	30	62	2740	771.059	2112702	2112702	7.196	19716	19716	173.734	476032	476032	24.14445121	4.593619767	3.79913216	0.794487607
MAL-3G-NB-YFP_vs_MAL-3G-NB-CFP	2	c	30	63	1963	917.652	1801351	1801351	54.701	107378	107378	1183.204	2322629	2322629	21.63039915	4.434988383	3.79913216	0.635856222
MAL-3G-NB-YFP_vs_MAL-3G-NB-CFP	2	c	30	64	3278	1390.192	4557048	4557048	5.691	18655	18655	106.91	350451	350451	18.7859019	4.231578476	3.79913216	0.432446315
MAL-3G-NB-YFP_vs_MAL-3G-NB-CFP	2	c	30	65	3010	2411.685	7259171	7259171	18.979	57126	57126	887.45	2671226	2671226	46.76024927	5.547210716	3.79913216	1.748078555
MAL-3G-NB-YFP_vs_MAL-3G-NB-CFP	2	c	30	66	3043	3615.511	11002001	11002001	71.878	218725	218725	5549.69	16887708	16887708	77.20977483	6.270711601	3.79913216	2.47157944
MAL-3G-NB-YFP_vs_MAL-3G-NB-CFP	2	c	30	67	2849	695.364	1981092	1981092	7.18	20456	20456	190.753	543454	543454	26.56697302	4.731561954	3.79913216	0.932429794
MAL-3G-NB-YFP_vs_MAL-3G-NB-CFP	2	c	30	68	3491	3678.148	12840415	12840415	35.639	124416	124416	1192.878	4164336	4164336	33.47106481	5.064842543	3.79913216	1.265710383
MAL-3G-NB-YFP_vs_MAL-3G-NB-CFP	2	c	30	69	2507	3080.621	7723117	7723117	12.692	31819	31819	1395.865	3499433	3499433	109.979352	6.781088881	3.79913216	2.98195672
MAL-3G-NB-YFP_vs_MAL-3G-NB-CFP	2	c	30	70	1981	690.347	1367578	1367578	6.567	13010	13010	106.779	211530	211530	16.25903151	4.023169419	3.79913216	0.224037259
MAL-3G-NB-YFP_vs_MAL-3G-NB-CFP	2	c	30	71	2387	3845.473	9179145	9179145	155.337	370790	370790	11819.412	28212937	28212937	76.08872138	6.249610714	3.79913216	2.450478554
MAL-3G-NB-YFP_vs_MAL-3G-NB-CFP	2	c	30	72	2204	1571.67	3463960	3463960	21.379	47119	47119	593.461	1307988	1307988	27.75924786	4.794896573	3.79913216	0.995764413
MAL-3G-NB-YFP_vs_MAL-3G-NB-CFP	2	c	30	73	1956	8492.588	16611502	16611502	77.418	151430	151430	4551.792	8903305	8903305	58.79485571	5.877618026	3.79913216	2.078485866
MAL-3G-NB-YFP_vs_MAL-3G-NB-CFP	2	c	30	74	3954	5594.56	22120889	22120889	41.919	165746	165746	1382.666	5467060	5467060	32.98456675	5.04371925	3.79913216	1.24458709
MAL-3G-NB-YFP_vs_MAL-3G-NB-CFP	2	c	30	75	1863	1763.121	3284695	3284695	38.282	71320	71320	659.412	1228485	1228485	17.22497196	4.106429729	3.79913216	0.307297569
MAL-3G-NB-YFP_vs_MAL-3G-NB-CFP	2	c	30	76	2129	5175.402	11018430	11018430	73.41	156290	156290	5401.249	11499260	11499260	73.57642843	6.201171741	3.79913216	2.402039581
MAL-3G-NB-YFP_vs_MAL-3G-NB-CFP	2	c	30	77	2852	9408.017	26831664	26831664	66.722	190290	190290	2851.053	8131202	8131202	42.73057964	5.417196982	3.79913216	1.618064822
MAL-3G-NB-YFP_vs_MAL-3G-NB-CFP	2	c	30	78	2286	1555.573	3556041	3556041	9.598	21941	21941	945.974	2162496	2162496	98.55959163	6.622924373	3.79913216	2.823792213
MAL-3G-NB-YFP_vs_MAL-3G-NB-CFP	2	c	30	79	2735	3426.496	9371467	9371467	68.075	186186	186186	4618.802	12632424	12632424	67.84840965	6.084243095	3.79913216	2.285110934
MAL-3G-NB-YFP_vs_MAL-3G-NB-CFP	2	c	30	80	1226	1459.757	1789662	1789662	202.525	248296	248296	1024.035	1255467	1255467	5.056331959	2.338091183	3.79913216	-1.461040978
MAL-3G-NB-YFP_vs_MAL-3G-NB-CFP	2	c	30	81	3058	8172.356	24991065	24991065	195.933	599162	599162	12043.368	36828620	36828620	61.46688208	5.941737401	3.79913216	2.14260524
MAL-3G-NB-YFP_vs_MAL-3G-NB-CFP	2	c	30	82	1029	633.67	652046	652046	23.714	24402	24402	5684.336	5849182	5849182	239.7009262	7.905091673	3.79913216	4.105959513
MAL-3G-NB-YFP_vs_MAL-3G-NB-CFP	2	c	30	83	2448	1265.873	3098857	3098857	20.653	50558	50558	456.662	1117909	1117909	22.11141659	4.466719551	3.79913216	0.66758739
MAL-3G-NB-YFP_vs_MAL-3G-NB-CFP	2	c	30	84	2568	1985.305	5098264	5098264	19.121	49103	49103	1639.559	4210387	4210387	85.74602366	6.421997865	3.79913216	2.622865705
MAL-3G-NB-YFP_vs_MAL-3G-NB-CFP	2	c	30	85	3143	4729.046	14863393	14863393	68.592	215585	215585	2982.686	9374583	9374583	43.48439363	5.442425811	3.79913216	1.643293651
MAL-3G-NB-YFP_vs_MAL-3G-NB-CFP	2	c	30	86	1622	2787.166	4520783	4520783	19.154	31067	31067	1898.211	3078898	3078898	99.10509544	6.63088733	3.79913216	2.831755169
MAL-3G-NB-YFP_vs_MAL-3G-NB-CFP	2	c	30	87	1633	903.062	1474701	1474701	13.647	22285	22285	456.62	745660	745660	33.46017501	5.064373086	3.79913216	1.265240926
MAL-3G-NB-YFP_vs_MAL-3G-NB-CFP	2	c	30	88	1828	742.346	1357009	1357009	7.097	12973	12973	26.769	48934	48934	3.771987975	1.915325077	3.79913216	-1.883807084
MAL-3G-NB-YFP_vs_MAL-3G-NB-CFP	2	c	30	89	1050	3432.134	3603741	3603741	41.958	44056	44056	1378.358	1447276	1447276	32.85082622	5.037857751	3.79913216	1.23872559
MAL-3G-NB-YFP_vs_MAL-3G-NB-CFP	2	c	30	90	482	949.573	457694	457694	12.834	6186	6186	776.598	374320	374320	60.51083091	5.91912149	3.79913216	2.11998933
NL43-1G-YFP_vs_NL43-1G-CFP	2	a	30	1	1348	1720.51	2319247	2319247	60.461	81502	81502	415.982	560744	560744	6.880125641	2.782434911	3.79913216	-1.016697249
NL43-1G-YFP_vs_NL43-1G-CFP	2	a	30	2	2385	2754.545	6569589	6569589	98.991	236093	236093	1974.769	4709824	4709824	19.94902009	4.318245977	3.79913216	0.519113816
NL43-1G-YFP_vs_NL43-1G-CFP	2	a	30	3	4447	4402.596	19578345	19578345	18.814	83667	83667	272.36	1211184	1211184	14.47624511	3.855615536	3.79913216	0.056483376
NL43-1G-YFP_vs_NL43-1G-CFP	2	a	30	4	3653	8222.403	30036437	30036437	242.446	885655	885655	3084.667	11268289	11268289	12.7231134	3.669379843	3.79913216	-0.129752318
NL43-1G-YFP_vs_NL43-1G-CFP	2	a	30	5	3118	9059.575	28247754	28247754	82.084	255939	255939	1543.761	4813448	4813448	18.80701261	4.233198798	3.79913216	0.434066637
NL43-1G-YFP_vs_NL43-1G-CFP	2	a	30	6	3261	3562.792	11618264	11618264	33.611	109606	109606	392.354	1279467	1279467	11.67332993	3.545144257	3.79913216	-0.253987903
NL43-1G-YFP_vs_NL43-1G-CFP	2	a	30	7	5097	3582.323	18259102	18259102	43.4	221212	221212	1017.72	5187321	5187321	23.44954614	4.551488095	3.79913216	0.752355934
NL43-1G-YFP_vs_NL43-1G-CFP	2	a	30	8	5718	2350.388	13439520	13439520	52	297335	297335	953.546	5452377	5452377	18.33748802	4.196724118	3.79913216	0.397591958
NL43-1G-YFP_vs_NL43-1G-CFP	2	a	30	9	3126	1701.336	5318376	5318376	16.593	51870	51870	208.988	653298	653298	12.59491035	3.654768948	3.79913216	-0.144363212
NL43-1G-YFP_vs_NL43-1G-CFP	2	a	30	10	1359	1297.461	1763249	1763249	12.734	17305	17305	210.215	285682	285682	16.50863912	4.045149292	3.79913216	0.246017132
NL43-1G-YFP_vs_NL43-1G-CFP	2	a	30	11	2871	842.619	2419159	2419159	11.768	33786	33786	29.279	84060	84060	2.488012786	1.3149939	3.79913216	-2.484138261
NL43-1G-YFP_vs_NL43-1G-CFP	2	a	30	12	2189	1325.306	2901094	2901094	16.717	36593	36593	219.462	480403	480403	13.1282759	3.714605558	3.79913216	-0.084526602
NL43-1G-YFP_vs_NL43-1G-CFP	2	a	30	13	4581	11631.706	53284847	53284847	271.256	1242623	1242623	4987.234	22846517	22846517	18.38571876	4.200513672	3.79913216	0.401381512
NL43-1G-YFP_vs_NL43-1G-CFP	2	a	30	14	2229	1949.11	4344566	4344566	66.868	149049	149049	1293.572	2883372	2883372	19.34512811	4.273898378	3.79913216	0.474766218
NL43-1G-YFP_vs_NL43-1G-CFP	2	a	30	15	4139	3284.756	13595604	13595604	149.819	620099	620099	2763.446	11437901	11437901	18.44528212	4.20517995	3.79913216	0.40604779
NL43-1G-YFP_vs_NL43-1G-CFP	2	a	30	16	3511	8209.326	28822945	28822945	237.719	834633	834633	4606.691	16174093	16174093	19.3786886	4.276399038	3.79913216	0.477266878
NL43-1G-YFP_vs_NL43-1G-CFP	2	a	30	17	2774	1230.397	3413122	3413122	17.021	47217	47217	211.881	587758	587758	12.4480166	3.637843985	3.79913216	-0.161288176
NL43-1G-YFP_vs_NL43-1G-CFP	2	a	30	18	2924	8523.607	24923026	24923026	181.975	532094	532094	6880.453	20118444	20118444	37.80994336	5.240693783	3.79913216	1.441561623
NL43-1G-YFP_vs_NL43-1G-CFP	2	a	30	19	2162	10332.547	22338966	22338966	59.668	129002	129002	971.185	2099703	2099703	16.27651509	4.024719937	3.79913216	0.225587777
NL43-1G-YFP_vs_NL43-1G-CFP	2	a	30	20	3052	2808.781	8572399	8572399	52.554	160394	160394	784.848	2395355	2395355	14.9341933	3.900547405	3.79913216	0.101415244
NL43-1G-YFP_vs_NL43-1G-CFP	2	a	30	21	2680	15099.272	40466050	40466050	124.908	334754	334754	1947.853	5220247	5220247	15.59427819	3.962944871	3.79913216	0.163812711
NL43-1G-YFP_vs_NL43-1G-CFP	2	a	30	22	3928	2075.431	8152294	8152294	29.611	116311	116311	596.993	2344987	2344987	20.16135189	4.333520475	3.79913216	0.534388315
NL43-1G-YFP_vs_NL43-1G-CFP	2	a	30	23	1907	9161.081	17470181	17470181	96.393	183822	183822	1846.406	3521096	3521096	19.15492161	4.259643216	3.79913216	0.460511056
NL43-1G-YFP_vs_NL43-1G-CFP	2	a	30	24	2451	1995.037	4889835	4889835	27.359	67057	67057	283.94	695937	695937	10.37829011	3.375496865	3.79913216	-0.423635295
NL43-1G-YFP_vs_NL43-1G-CFP	2	a	30	25	1938	14956.408	28985518	28985518	190.397	368989	368989	4655.246	9021867	9021867	24.45023293	4.611776304	3.79913216	0.812644144
NL43-1G-YFP_vs_NL43-1G-CFP	2	a	30	26	3574	1966.918	7029765	7029765	42.448	151709	151709	415.867	1486308	1486308	9.797098392	3.292354529	3.79913216	-0.506777631
NL43-1G-YFP_vs_NL43-1G-CFP	2	a	30	27	2321	14930.562	34653835	34653835	206.263	478737	478737	4678.624	10859086	10859086	22.6827799	4.503525556	3.79913216	0.704393396
NL43-1G-YFP_vs_NL43-1G-CFP	2	a	30	28	3711	3870.454	14363253	14363253	74.721	277291	277291	1180.466	4380708	4380708	15.79823362	3.981691357	3.79913216	0.182559197
NL43-1G-YFP_vs_NL43-1G-CFP	2	a	30	29	1966	13964.098	27453416	27453416	57.431	112910	112910	1171.783	2303726	2303726	20.40320609	4.350723965	3.79913216	0.551591805
NL43-1G-YFP_vs_NL43-1G-CFP	2	a	30	30	1636	12253.438	20046625	20046625	90.147	147481	147481	1579.8	2584552	2584552	17.52464385	4.13131322	3.79913216	0.33218106
NL43-1G-YFP_vs_NL43-1G-CFP	2	a	30	31	1738	1328.107	2308250	2308250	11.458	19914	19914	126.778	220341	220341	11.0646279	3.467883029	3.79913216	-0.331249131
NL43-1G-YFP_vs_NL43-1G-CFP	2	a	30	32	2880	2001.577	5764543	5764543	17.439	50225	50225	300.642	865849	865849	17.23940269	4.107637884	3.79913216	0.308505723
NL43-1G-YFP_vs_NL43-1G-CFP	2	a	30	33	3737	11282.107	42161234	42161234	356.218	1331187	1331187	8995.611	33616598	33616598	25.25309968	4.658388576	3.79913216	0.859256416
NL43-1G-YFP_vs_NL43-1G-CFP	2	a	30	34	5852	10801.725	63211692	63211692	56.282	329364	329364	737.234	4314296	4314296	13.09886934	3.711370382	3.79913216	-0.087761778
NL43-1G-YFP_vs_NL43-1G-CFP	2	a	30	35	2371	1505.036	3568440	3568440	12.101	28692	28692	189.278	448778	448778	15.64122403	3.967281513	3.79913216	0.168149353
NL43-1G-YFP_vs_NL43-1G-CFP	2	a	30	36	5057	16480.356	83341160	83341160	651.984	3297082	3297082	10031.053	50727036	50727036	15.38543354	3.943493193	3.79913216	0.144361032
NL43-1G-YFP_vs_NL43-1G-CFP	2	a	30	37	1592	750.101	1194160	1194160	8.947	14243	14243	59.927	95403	95403	6.698237731	2.74378158	3.79913216	-1.05535058
NL43-1G-YFP_vs_NL43-1G-CFP	2	a	30	38	2800	1401.412	3923955	3923955	19.67	55077	55077	276.261	773531	773531	14.04453765	3.811937226	3.79913216	0.012805066
NL43-1G-YFP_vs_NL43-1G-CFP	2	a	30	39	2822	7914.822	22335627	22335627	71.747	202471	202471	1352.299	3816187	3816187	18.84806713	4.236344678	3.79913216	0.437212517
NL43-1G-YFP_vs_NL43-1G-CFP	2	a	30	40	3435	13620.092	46785015	46785015	169.347	581707	581707	4465.837	15340150	15340150	26.37092213	4.720876115	3.79913216	0.921743954
NL43-1G-YFP_vs_NL43-1G-CFP	2	a	30	41	1897	1517.135	2878006	2878006	14.283	27094	27094	330.516	626989	626989	23.14124899	4.532394827	3.79913216	0.733262667
NL43-1G-YFP_vs_NL43-1G-CFP	2	a	30	42	1579	817.707	1291159	1291159	7.258	11461	11461	45.227	71414	71414	6.231044411	2.639474	3.79913216	-1.159658161
NL43-1G-YFP_vs_NL43-1G-CFP	2	a	30	43	2736	4756.307	13013256	13013256	102.215	279660	279660	1682.679	4603810	4603810	16.46216835	4.041082471	3.79913216	0.24195031
NL43-1G-YFP_vs_NL43-1G-CFP	2	a	30	44	2717	5488.651	14912666	14912666	49.324	134012	134012	863.372	2345783	2345783	17.50427574	4.129635464	3.79913216	0.330503304
NL43-1G-YFP_vs_NL43-1G-CFP	2	a	30	45	2960	4008.175	11864198	11864198	122.895	363770	363770	2241.184	6633904	6633904	18.23653407	4.18875966	3.79913216	0.3896275
NL43-1G-YFP_vs_NL43-1G-CFP	2	a	30	46	3758	2964.335	11139971	11139971	26.806	100736	100736	398.019	1495757	1495757	14.84828661	3.892224559	3.79913216	0.093092398
NL43-1G-YFP_vs_NL43-1G-CFP	2	a	30	47	2895	7462.094	21602761	21602761	93.295	270089	270089	1898.358	5495745	5495745	20.34790384	4.346808276	3.79913216	0.547676116
NL43-1G-YFP_vs_NL43-1G-CFP	2	a	30	48	2273	4896.838	11130512	11130512	188.029	427390	427390	3982.667	9052603	9052603	21.18112965	4.404707629	3.79913216	0.605575469
NL43-1G-YFP_vs_NL43-1G-CFP	2	a	30	49	2707	2640.546	7147958	7147958	26.083	70607	70607	400.483	1084108	1084108	15.35411503	3.940553457	3.79913216	0.141421296
NL43-1G-YFP_vs_NL43-1G-CFP	2	a	30	50	2388	17683.297	42227713	42227713	46.155	110218	110218	776.648	1854635	1854635	16.82697019	4.072703528	3.79913216	0.273571367
NL43-1G-YFP_vs_NL43-1G-CFP	2	a	30	51	4027	5305.221	21364125	21364125	110.099	443368	443368	1709.732	6885089	6885089	15.52906164	3.956898751	3.79913216	0.15776659
NL43-1G-YFP_vs_NL43-1G-CFP	2	a	30	52	279	10136.297	2828027	2828027	65.824	18365	18365	1397.1	389791	389791	21.22466649	4.407669979	3.79913216	0.608537819
NL43-1G-YFP_vs_NL43-1G-CFP	2	a	30	53	3047	15531.012	47322993	47322993	44.372	135201	135201	698.814	2129286	2129286	15.74904032	3.977192014	3.79913216	0.178059854
NL43-1G-YFP_vs_NL43-1G-CFP	2	a	30	54	2433	3069.284	7467567	7467567	123.973	301627	301627	2340.171	5693637	5693637	18.8764169	4.238513035	3.79913216	0.439380874
NL43-1G-YFP_vs_NL43-1G-CFP	2	a	30	55	2489	6045.488	15047220	15047220	106.037	263927	263927	1960.581	4879886	4879886	18.4895293	4.208636593	3.79913216	0.409504432
NL43-1G-YFP_vs_NL43-1G-CFP	2	a	30	56	2809	5633.975	15825837	15825837	31.113	87396	87396	505.371	1419587	1419587	16.24315758	4.021760207	3.79913216	0.222628046
NL43-1G-YFP_vs_NL43-1G-CFP	2	a	30	57	1810	4711.529	8527867	8527867	34.164	61837	61837	648.486	1173760	1173760	18.98151592	4.24652331	3.79913216	0.447391149
NL43-1G-YFP_vs_NL43-1G-CFP	2	a	30	58	2977	2265.791	6745260	6745260	40.634	120968	120968	888.987	2646513	2646513	21.87779413	4.451395378	3.79913216	0.652263217
NL43-1G-YFP_vs_NL43-1G-CFP	2	a	30	59	2179	5479.697	11940259	11940259	33.137	72206	72206	632.763	1378790	1378790	19.09522754	4.255140206	3.79913216	0.456008046
NL43-1G-YFP_vs_NL43-1G-CFP	2	a	30	60	2227	786.913	1752456	1752456	5.411	12050	12050	21.94	48860	48860	4.054771784	2.019620717	3.79913216	-1.779511443
NL43-1G-YFP_vs_NL43-1G-CFP	2	a	30	61	4344	11079.652	48130007	48130007	189.573	823507	823507	4694.597	20393328	20393328	24.76400079	4.630172505	3.79913216	0.831040345
NL43-1G-YFP_vs_NL43-1G-CFP	2	a	30	62	2276	1341.906	3054178	3054178	24.33	55375	55375	234.589	533925	533925	9.641986456	3.269330403	3.79913216	-0.529801757
NL43-1G-YFP_vs_NL43-1G-CFP	2	a	30	63	2962	9395.954	27830817	27830817	135.507	401371	401371	2194.071	6498837	6498837	16.19159581	4.017173276	3.79913216	0.218041116
NL43-1G-YFP_vs_NL43-1G-CFP	2	a	30	64	1135	778.788	883924	883924	11.137	12640	12640	54.034	61329	61329	4.851977848	2.278572964	3.79913216	-1.520559197
NL43-1G-YFP_vs_NL43-1G-CFP	2	a	30	65	2898	7427.99	21526314	21526314	124.823	361737	361737	1553.461	4501929	4501929	12.44530971	3.637530229	3.79913216	-0.161601932
NL43-1G-YFP_vs_NL43-1G-CFP	2	a	30	66	1268	4131.186	5238344	5238344	127.386	161526	161526	3458.472	4385342	4385342	27.14944962	4.762851047	3.79913216	0.963718886
NL43-1G-YFP_vs_NL43-1G-CFP	2	a	30	67	1856	756.699	1404433	1404433	4.926	9142	9142	11.312	20996	20996	2.296652811	1.199532779	3.79913216	-2.599599382
NL43-1G-YFP_vs_NL43-1G-CFP	2	a	30	68	2026	1606.121	3254001	3254001	17.654	35767	35767	175.247	355051	355051	9.926776079	3.311325249	3.79913216	-0.487806911
NL43-1G-YFP_vs_NL43-1G-CFP	2	a	30	69	4780	7503.146	35865038	35865038	78.077	373208	373208	1025.87	4903660	4903660	13.13921459	3.715807135	3.79913216	-0.083325025
NL43-1G-YFP_vs_NL43-1G-CFP	2	a	30	70	3082	6596.312	20329833	20329833	98.787	304463	304463	1312.495	4045110	4045110	13.28604789	3.731840115	3.79913216	-0.067292045
NL43-1G-YFP_vs_NL43-1G-CFP	2	a	30	71	2393	8199.191	19620664	19620664	202.313	484135	484135	3271.409	7828482	7828482	16.17003935	4.015251284	3.79913216	0.216119124
NL43-1G-YFP_vs_NL43-1G-CFP	2	a	30	72	1867	1126.291	2102785	2102785	30.048	56099	56099	274.227	511981	511981	9.126383715	3.190043312	3.79913216	-0.609088848
NL43-1G-YFP_vs_NL43-1G-CFP	2	a	30	73	3724	2004.326	7464110	7464110	24.515	91292	91292	424.794	1581933	1581933	17.3282763	4.115056247	3.79913216	0.315924087
NL43-1G-YFP_vs_NL43-1G-CFP	2	a	30	74	1316	1818.16	2392699	2392699	15.468	20356	20356	171.114	225186	225186	11.06238947	3.467591135	3.79913216	-0.331541025
NL43-1G-YFP_vs_NL43-1G-CFP	2	a	30	75	2662	3961.841	10546420	10546420	49.104	130714	130714	461.237	1227814	1227814	9.3931331	3.231606452	3.79913216	-0.567525708
NL43-1G-YFP_vs_NL43-1G-CFP	2	a	30	76	2867	4205.524	12057238	12057238	41.133	117927	117927	592.751	1699418	1699418	14.41076259	3.849074777	3.79913216	0.049942617
NL43-1G-YFP_vs_NL43-1G-CFP	2	a	30	77	3647	12926.68	47143601	47143601	143.146	522054	522054	2152.776	7851175	7851175	15.03900937	3.910637634	3.79913216	0.111505474
NL43-1G-YFP_vs_NL43-1G-CFP	2	a	30	78	3144	9686.239	30453536	30453536	77.311	243067	243067	1199.851	3772331	3772331	15.51971679	3.956030325	3.79913216	0.156898165
NL43-1G-YFP_vs_NL43-1G-CFP	2	a	30	79	1593	760.788	1211935	1211935	6.929	11038	11038	13.607	21676	21676	1.963761551	0.973619762	3.79913216	-2.825512399
NL43-1G-YFP_vs_NL43-1G-CFP	2	a	30	80	1355	560.986	760136	760136	5.308	7192	7192	12.612	17089	17089	2.376112347	1.248603051	3.79913216	-2.550529109
NL43-1G-YFP_vs_NL43-1G-CFP	2	a	30	81	2001	9714.516	19438747	19438747	82.276	164634	164634	1432.354	2866140	2866140	17.40916214	4.121774866	3.79913216	0.322642706
NL43-1G-YFP_vs_NL43-1G-CFP	2	a	30	82	2592	15492.659	40156971	40156971	111.74	289631	289631	2094.241	5428273	5428273	18.74203038	4.228205348	3.79913216	0.429073187
NL43-1G-YFP_vs_NL43-1G-CFP	2	a	30	83	2158	3193.772	6892159	6892159	9.26	19984	19984	68.149	147066	147066	7.35918735	2.879546463	3.79913216	-0.919585697
NL43-1G-YFP_vs_NL43-1G-CFP	2	a	30	84	2316	1593.687	3690978	3690978	27.847	64493	64493	257.674	596774	596774	9.253314313	3.209970197	3.79913216	-0.589161964
NL43-1G-YFP_vs_NL43-1G-CFP	2	a	30	85	1727	1920.142	3316086	3316086	138.702	239539	239539	2360.845	4077179	4077179	17.02094022	4.089238827	3.79913216	0.290106667
NL43-1G-YFP_vs_NL43-1G-CFP	2	a	30	86	2138	1990.12	4254876	4254876	30.934	66136	66136	335.76	717855	717855	10.85422463	3.440184766	3.79913216	-0.358947395
NL43-1G-YFP_vs_NL43-1G-CFP	2	a	30	87	4681	15845.438	74172493	74172493	101.708	476095	476095	2307.909	10803324	10803324	22.69153005	4.504081986	3.79913216	0.704949825
NL43-1G-YFP_vs_NL43-1G-CFP	2	a	30	88	3206	20261.808	64959357	64959357	465.318	1491811	1491811	4396.065	14093783	14093783	9.447432014	3.239922232	3.79913216	-0.559209929
NL43-1G-YFP_vs_NL43-1G-CFP	2	a	30	89	3964	3720.751	14749058	14749058	100.05	396597	396597	1071.967	4249278	4249278	10.71434731	3.421472062	3.79913216	-0.377660098
NL43-1G-YFP_vs_NL43-1G-CFP	2	a	30	90	1772	3234.563	5731645	5731645	49.007	86841	86841	500.572	887013	887013	10.21421909	3.352507004	3.79913216	-0.446625156
NL43-1G-YFP_vs_NL43-1G-CFP	2	a	30	91	748	2627.123	1965088	1965088	64.508	48252	48252	790.679	591428	591428	12.25706706	3.6155419	3.79913216	-0.183590261
NL43-1G-YFP_vs_NL43-1G-CFP	2	c	30	1	2169	8340.742	18091070	18091070	52.976	114906	114906	1297.402	2814064	2814064	24.49013977	4.614129102	3.79913216	0.814996942
NL43-1G-YFP_vs_NL43-1G-CFP	2	c	30	2	842	3351.52	2821980	2821980	56.029	47176	47176	1179.181	992870	992870	21.04608275	4.395479829	3.79913216	0.596347668
NL43-1G-YFP_vs_NL43-1G-CFP	2	c	30	3	620	12064.387	7479920	7479920	143.789	89149	89149	4203.239	2606008	2606008	29.23204971	4.869479088	3.79913216	1.070346927
NL43-1G-YFP_vs_NL43-1G-CFP	2	c	30	4	1939	3081.965	5975930	5975930	6.287	12191	12191	16.746	32470	32470	2.663440243	1.413290913	3.79913216	-2.385841248
NL43-1G-YFP_vs_NL43-1G-CFP	2	c	30	5	1309	4462.098	5840886	5840886	184.565	241595	241595	1316.986	1723935	1723935	7.135640224	2.835042877	3.79913216	-0.964089283
NL43-1G-YFP_vs_NL43-1G-CFP	2	c	30	6	376	1960.074	736988	736988	60.545	22765	22765	826.955	310935	310935	13.65846694	3.771723656	3.79913216	-0.027408504
NL43-1G-YFP_vs_NL43-1G-CFP	2	c	30	7	2816	6736.849	18970967	18970967	83.146	234139	234139	1583.676	4459633	4459633	19.04694647	4.251487824	3.79913216	0.452355664
NL43-1G-YFP_vs_NL43-1G-CFP	2	c	30	8	1622	1548.271	2511296	2511296	30.972	50237	50237	343.985	557943	557943	11.10621653	3.473295524	3.79913216	-0.325836636
NL43-1G-YFP_vs_NL43-1G-CFP	2	c	30	9	3196	1896	6059615	6059615	73.214	233992	233992	1917.88	6129545	6129545	26.19553233	4.711248875	3.79913216	0.912116714
NL43-1G-YFP_vs_NL43-1G-CFP	2	c	30	10	2107	1405.766	2961949	2961949	15.573	32813	32813	147.169	310085	310085	9.450065523	3.240324332	3.79913216	-0.558807828
NL43-1G-YFP_vs_NL43-1G-CFP	2	c	30	11	1281	2273.903	2912870	2912870	74.971	96038	96038	3106.71	3979695	3979695	41.43875341	5.372908698	3.79913216	1.573776538
NL43-1G-YFP_vs_NL43-1G-CFP	2	c	30	12	2477	1147.296	2841852	2841852	34.86	86348	86348	363.19	899622	899622	10.4185621	3.381084275	3.79913216	-0.418047886
NL43-1G-YFP_vs_NL43-1G-CFP	2	c	30	13	1065	4074.184	4339006	4339006	995.531	1060240	1060240	12563.314	13379929	13379929	12.61971723	3.65760768	3.79913216	-0.141524481
NL43-1G-YFP_vs_NL43-1G-CFP	2	c	30	14	2145	10115.446	21697631	21697631	733.843	1574094	1574094	10805.098	23176935	23176935	14.72398408	3.88009619	3.79913216	0.08096403
NL43-1G-YFP_vs_NL43-1G-CFP	2	c	30	15	2394	11104.764	26584806	26584806	534.393	1279337	1279337	9083.088	21744912	21744912	16.99701642	4.08720962	3.79913216	0.288077459
NL43-1G-YFP_vs_NL43-1G-CFP	2	c	30	16	1818	15530.179	28233865	28233865	201.662	366621	366621	3597.964	6541098	6541098	17.84158027	4.157171499	3.79913216	0.358039338
NL43-1G-YFP_vs_NL43-1G-CFP	2	c	30	17	3741	5081.044	19008187	19008187	100.956	377676	377676	1454.538	5441425	5441425	14.40765365	3.8487635	3.79913216	0.04963134
NL43-1G-YFP_vs_NL43-1G-CFP	2	c	30	18	1562	2560.131	3998924	3998924	23.31	36411	36411	260.798	407366	407366	11.18799264	3.483879305	3.79913216	-0.315252856
NL43-1G-YFP_vs_NL43-1G-CFP	2	c	30	19	3290	15671.066	51557806	51557806	521.473	1715646	1715646	7126.001	23444543	23444543	13.66514013	3.772428349	3.79913216	-0.026703812
NL43-1G-YFP_vs_NL43-1G-CFP	2	c	30	20	5273	11989.706	63221720	63221720	606.246	3196735	3196735	9128.124	48132599	48132599	15.05679983	3.912343267	3.79913216	0.113211107
NL43-1G-YFP_vs_NL43-1G-CFP	2	c	30	21	3233	13026.412	42114390	42114390	95.592	309049	309049	1198.342	3874239	3874239	12.53600238	3.648005454	3.79913216	-0.151126706
NL43-1G-YFP_vs_NL43-1G-CFP	2	c	30	22	3524	23548.529	82985017	82985017	228.238	804311	804311	3797.786	13383397	13383397	16.63957971	4.056547089	3.79913216	0.257414929
NL43-1G-YFP_vs_NL43-1G-CFP	2	c	30	23	2138	1827.817	3907872	3907872	24.426	52223	52223	262.257	560705	560705	10.73674435	3.424484693	3.79913216	-0.374647468
NL43-1G-YFP_vs_NL43-1G-CFP	2	c	30	24	3093	3369.031	10420413	10420413	37.528	116075	116075	507.027	1568233	1568233	13.51051475	3.756010738	3.79913216	-0.043121423
NL43-1G-YFP_vs_NL43-1G-CFP	2	c	30	25	2205	11724.357	25852207	25852207	149.327	329267	329267	2405.369	5303839	5303839	16.10801872	4.009707149	3.79913216	0.210574989
NL43-1G-YFP_vs_NL43-1G-CFP	2	c	30	26	3268	6056.133	19791443	19791443	573.666	1874741	1874741	9200.806	30068233	30068233	16.0386064	4.003476886	3.79913216	0.204344725
NL43-1G-YFP_vs_NL43-1G-CFP	2	c	30	27	2130	7103.543	15130546	15130546	160.351	341547	341547	4585.39	9766881	9766881	28.59600875	4.837741894	3.79913216	1.038609733
NL43-1G-YFP_vs_NL43-1G-CFP	2	c	30	28	1958	7628.169	14935955	14935955	100.642	197057	197057	1684.93	3299093	3299093	16.74182089	4.065384543	3.79913216	0.266252383
NL43-1G-YFP_vs_NL43-1G-CFP	2	c	30	29	2121	5522.86	11713987	11713987	43.767	92830	92830	530.073	1124284	1124284	12.11121405	3.598271585	3.79913216	-0.200860575
NL43-1G-YFP_vs_NL43-1G-CFP	2	c	30	30	2045	2462.353	5035511	5035511	29.33	59980	59980	329.996	674841	674841	11.25110037	3.4919942	3.79913216	-0.30713796
NL43-1G-YFP_vs_NL43-1G-CFP	2	c	30	31	1936	9283.945	17973718	17973718	236.131	457149	457149	6405.817	12401661	12401661	27.1282689	4.761725085	3.79913216	0.962592924
NL43-1G-YFP_vs_NL43-1G-CFP	2	c	30	32	2604	8524.459	22197691	22197691	273.894	713221	713221	5476.844	14261702	14261702	19.99618912	4.321653172	3.79913216	0.522521011
NL43-1G-YFP_vs_NL43-1G-CFP	2	c	30	33	3069	4907.046	15059724	15059724	71.662	219931	219931	1225.566	3761261	3761261	17.10200472	4.096093545	3.79913216	0.296961384
NL43-1G-YFP_vs_NL43-1G-CFP	2	c	30	34	2915	7674.769	22371953	22371953	371.894	1084072	1084072	6363.784	18550430	18550430	17.11180623	4.096920146	3.79913216	0.297787985
NL43-1G-YFP_vs_NL43-1G-CFP	2	c	30	35	1653	4413.068	7294801	7294801	76.9	127116	127116	1116.719	1845936	1845936	14.52166525	3.860134997	3.79913216	0.061002836
NL43-1G-YFP_vs_NL43-1G-CFP	2	c	30	36	2260	2182.552	4932567	4932567	25.361	57315	57315	573.369	1295813	1295813	22.60861904	4.498800968	3.79913216	0.699668808
NL43-1G-YFP_vs_NL43-1G-CFP	2	c	30	37	2248	4081.678	9175613	9175613	59.09	132835	132835	862.738	1939436	1939436	14.60033877	3.867929939	3.79913216	0.068797778
NL43-1G-YFP_vs_NL43-1G-CFP	2	c	30	38	3821	18587.939	71024515	71024515	123.984	473743	473743	2180.278	8330842	8330842	17.5851506	4.136285785	3.79913216	0.337153625
NL43-1G-YFP_vs_NL43-1G-CFP	2	c	30	39	2892	3794.245	10972956	10972956	39.579	114463	114463	538.34	1556879	1556879	13.60159178	3.765703593	3.79913216	-0.033428567
NL43-1G-YFP_vs_NL43-1G-CFP	2	c	30	40	6739	8620.999	58096910	58096910	89.512	603220	603220	1458.155	9826504	9826504	16.29008322	4.025922069	3.79913216	0.226789909
NL43-1G-YFP_vs_NL43-1G-CFP	2	c	30	41	1900	5920.053	11248100	11248100	105.966	201335	201335	1932.294	3671359	3671359	18.23507587	4.188644297	3.79913216	0.389512137
NL43-1G-YFP_vs_NL43-1G-CFP	2	c	30	42	2200	3621.615	7967552	7967552	197.401	434283	434283	4061.92	8936225	8936225	20.57696249	4.362958126	3.79913216	0.563825966
NL43-1G-YFP_vs_NL43-1G-CFP	2	c	30	43	2343	4040.476	9466835	9466835	53.723	125872	125872	612.869	1435953	1435953	11.4080415	3.51197923	3.79913216	-0.28715293
NL43-1G-YFP_vs_NL43-1G-CFP	2	c	30	44	2259	5580.849	12607138	12607138	43.71	98740	98740	1029.544	2325741	2325741	23.55419283	4.557911989	3.79913216	0.758779828
NL43-1G-YFP_vs_NL43-1G-CFP	2	c	30	45	3042	1952.384	5939151	5939151	11.554	35146	35146	192.089	584334	584334	16.62590337	4.055360827	3.79913216	0.256228667
NL43-1G-YFP_vs_NL43-1G-CFP	2	c	30	46	5215	4892.728	25515579	25515579	53.22	277542	277542	1019.648	5317463	5317463	19.15912907	4.259960076	3.79913216	0.460827915
NL43-1G-YFP_vs_NL43-1G-CFP	2	c	30	47	2177	1899.678	4135600	4135600	18.36	39969	39969	350.696	763466	763466	19.10145363	4.255610527	3.79913216	0.456478367
NL43-1G-YFP_vs_NL43-1G-CFP	2	c	30	48	1358	1811.525	2460051	2460051	37.523	50956	50956	589.251	800203	800203	15.70380328	3.973042101	3.79913216	0.17390994
NL43-1G-YFP_vs_NL43-1G-CFP	2	c	30	49	2583	1517.757	3920367	3920367	19.986	51623	51623	232.766	601235	601235	11.64664975	3.541843107	3.79913216	-0.257289054
NL43-1G-YFP_vs_NL43-1G-CFP	2	c	30	50	1406	2412.938	3392591	3392591	135.507	190523	190523	5567.664	7828135	7828135	41.08761147	5.36063156	3.79913216	1.5614994
NL43-1G-YFP_vs_NL43-1G-CFP	2	c	30	51	1844	2225.426	4103686	4103686	11.44	21095	21095	301.651	556244	556244	26.36852335	4.720744877	3.79913216	0.921612716
NL43-1G-YFP_vs_NL43-1G-CFP	2	c	30	52	221	2981.407	658891	658891	76.783	16969	16969	1545.561	341569	341569	20.12899994	4.331203592	3.79913216	0.532071432
NL43-1G-YFP_vs_NL43-1G-CFP	2	c	30	53	6432	19187.746	123415580	123415580	492.72	3169177	3169177	6649.633	42770438	42770438	13.49575552	3.754433839	3.79913216	-0.044698321
NL43-1G-YFP_vs_NL43-1G-CFP	2	c	30	54	3450	9716.919	33523370	33523370	92.349	318604	318604	1909.573	6588028	6588028	20.67779438	4.370010402	3.79913216	0.570878242
NL43-1G-YFP_vs_NL43-1G-CFP	2	c	30	55	3766	2488.6	9372067	9372067	43.164	162555	162555	740.942	2790387	2790387	17.16580234	4.101465387	3.79913216	0.302333226
NL43-1G-YFP_vs_NL43-1G-CFP	2	c	30	56	2347	9485.575	22262645	22262645	749.248	1758485	1758485	11944.654	28034102	28034102	15.94219001	3.994777924	3.79913216	0.195645763
NL43-1G-YFP_vs_NL43-1G-CFP	2	c	30	57	1161	2534.892	2943010	2943010	186.842	216923	216923	7908.619	9181907	9181907	42.32795508	5.403538887	3.79913216	1.604406726
NL43-1G-YFP_vs_NL43-1G-CFP	2	c	30	58	2887	2864.487	8269774	8269774	43.467	125488	125488	940.641	2715630	2715630	21.64055527	4.435665612	3.79913216	0.636533452
NL43-1G-YFP_vs_NL43-1G-CFP	2	c	30	59	3582	9993.731	35797543	35797543	153.024	548133	548133	2557.094	9159512	9159512	16.71038233	4.062672838	3.79913216	0.263540677
NL43-1G-YFP_vs_NL43-1G-CFP	2	c	30	60	312	8301.131	2589953	2589953	133.548	41667	41667	1088.125	339495	339495	8.147814817	3.026413191	3.79913216	-0.772718969
NL43-1G-YFP_vs_NL43-1G-CFP	2	c	30	61	2141	1465.348	3137311	3137311	36.477	78097	78097	586.267	1255198	1255198	16.07229471	4.006504018	3.79913216	0.207371858
NL43-1G-YFP_vs_NL43-1G-CFP	2	c	30	62	2046	3697.03	7564124	7564124	79.358	162367	162367	2190.5	4481764	4481764	27.60267788	4.786736332	3.79913216	0.987604172
NL43-1G-YFP_vs_NL43-1G-CFP	2	c	30	63	2796	16086.037	44976559	44976559	632.742	1769148	1769148	9518.893	26614825	26614825	15.04386575	3.911103432	3.79913216	0.111971271
NL43-1G-YFP_vs_NL43-1G-CFP	2	c	30	64	2479	4139.087	10260797	10260797	72.788	180442	180442	1241.37	3077355	3077355	17.0545383	4.092083794	3.79913216	0.292951633
NL43-1G-YFP_vs_NL43-1G-CFP	2	c	30	65	3554	5450.593	19371408	19371408	121.084	430334	430334	1773.77	6303979	6303979	14.64903772	3.872733994	3.79913216	0.073601834
NL43-1G-YFP_vs_NL43-1G-CFP	2	c	30	66	2683	6252.112	16774417	16774417	69.994	187793	187793	1284.656	3446731	3446731	18.35388433	4.198013515	3.79913216	0.398881355
NL43-1G-YFP_vs_NL43-1G-CFP	2	c	30	67	2099	12081.568	25359211	25359211	251.868	528670	528670	5479.38	11501218	11501218	21.75500407	4.443275381	3.79913216	0.644143221
NL43-1G-YFP_vs_NL43-1G-CFP	2	c	30	68	2385	9973.302	23786325	23786325	100.872	240579	240579	1941.722	4631006	4631006	19.24941911	4.266743005	3.79913216	0.467610845
NL43-1G-YFP_vs_NL43-1G-CFP	2	c	30	69	2432	2528.891	6150264	6150264	102.99	250471	250471	2471.245	6010069	6010069	23.99506929	4.584666074	3.79913216	0.785533914
NL43-1G-YFP_vs_NL43-1G-CFP	2	c	30	70	1327	3778.425	5013970	5013970	59.098	78423	78423	1040.275	1380445	1380445	17.60255282	4.137712767	3.79913216	0.338580606
NL43-1G-YFP_vs_NL43-1G-CFP	2	c	30	71	1934	7451.383	14410974	14410974	287.351	555736	555736	5433.527	10508442	10508442	18.90905394	4.241005279	3.79913216	0.441873118
NL43-1G-YFP_vs_NL43-1G-CFP	2	c	30	72	1098	12895.446	14159200	14159200	1207.956	1326336	1326336	14630.923	16064753	16064753	12.1121292	3.598380595	3.79913216	-0.200751565
NL43-1G-YFP_vs_NL43-1G-CFP	2	c	30	73	2006	10669.267	21402549	21402549	231.188	463763	463763	4618.336	9264383	9264383	19.97654621	4.320235269	3.79913216	0.521103108
NL43-1G-YFP_vs_NL43-1G-CFP	2	c	30	74	963	7161.631	6896651	6896651	470.194	452797	452797	5942.843	5722958	5722958	12.63912526	3.659824714	3.79913216	-0.139307446
NL43-1G-YFP_vs_NL43-1G-CFP	2	c	30	75	2706	2328.72	6301517	6301517	47.313	128028	128028	751.14	2032584	2032584	15.87608961	3.988783705	3.79913216	0.189651545
NL43-1G-YFP_vs_NL43-1G-CFP	2	c	30	76	2831	8929.355	25279005	25279005	201.883	571532	571532	4017.858	11374555	11374555	19.90186901	4.314832017	3.79913216	0.515699857
NL43-1G-YFP_vs_NL43-1G-CFP	2	c	30	77	1419	2164.964	3072084	3072084	44.062	62524	62524	318.016	451264	451264	7.217452498	2.851489707	3.79913216	-0.947642453
NL43-1G-YFP_vs_NL43-1G-CFP	2	c	30	78	2861	2749.699	7866889	7866889	65.36	186994	186994	745.035	2131546	2131546	11.39900745	3.510836305	3.79913216	-0.288295855
NL43-1G-YFP_vs_NL43-1G-CFP	2	c	30	79	3278	13232.538	43376261	43376261	173.902	570051	570051	3305.984	10837017	10837017	19.01060958	4.248732888	3.79913216	0.449600727
NL43-1G-YFP_vs_NL43-1G-CFP	2	c	30	80	2218	15025.528	33326620	33326620	723.8	1605389	1605389	10508.578	23308027	23308027	14.51861636	3.859832064	3.79913216	0.060699904
NL43-1G-YFP_vs_NL43-1G-CFP	2	c	30	81	3129	4772.253	14932381	14932381	37.462	117218	117218	442.322	1384026	1384026	11.80728216	3.561605013	3.79913216	-0.237527147
NL43-1G-YFP_vs_NL43-1G-CFP	2	c	30	82	1288	1640.049	2112383	2112383	27.118	34928	34928	237.394	305764	305764	8.754122767	3.129962616	3.79913216	-0.669169544
NL43-1G-YFP_vs_NL43-1G-CFP	2	c	30	83	3438	9777.867	33616307	33616307	90.918	312576	312576	2162.652	7435196	7435196	23.78684224	4.572091858	3.79913216	0.772959698
NL43-1G-YFP_vs_NL43-1G-CFP	2	c	30	84	2387	8217.093	19614201	19614201	321.022	766280	766280	7816.998	18659175	18659175	24.35033539	4.605869738	3.79913216	0.806737578
NL43-1G-YFP_vs_NL43-1G-CFP	2	c	30	85	2764	8795.251	24310073	24310073	76.927	212627	212627	2073.452	5731020	5731020	26.95339726	4.75239522	3.79913216	0.953263059
NL43-1G-YFP_vs_NL43-1G-CFP	2	c	30	86	1875	2671.508	5009078	5009078	50.273	94261	94261	1377.035	2581941	2581941	27.39140259	4.775651237	3.79913216	0.976519077
NL43-1G-YFP_vs_NL43-1G-CFP	2	c	30	87	3762	2835.136	10665783	10665783	49.104	184731	184731	1111.317	4180773	4180773	22.63168066	4.50027182	3.79913216	0.70113966
NL43-1G-YFP_vs_NL43-1G-CFP	2	c	30	88	2319	2993.053	6940889	6940889	103.731	240553	240553	1463.39	3393601	3393601	14.10749814	3.818390254	3.79913216	0.019258094
NL43-1G-YFP_vs_NL43-1G-CFP	2	c	30	89	1809	1327.386	2401241	2401241	13.362	24172	24172	160.1	289621	289621	11.98167301	3.582757462	3.79913216	-0.216374699
NL43-1G-YFP_vs_NL43-1G-CFP	2	c	30	90	1703	5269.223	8973486	8973486	69.567	118472	118472	900.781	1534030	1534030	12.9484604	3.694708663	3.79913216	-0.104423497
NL43-1G-YFP_vs_NL43-1G-CFP	2	c	30	91	4563	2936.947	13401289	13401289	80.795	368667	368667	1527.294	6969042	6969042	18.90335181	4.24057016	3.79913216	0.441438
NL43-1G-YFP_vs_NL43-1G-CFP	2	c	30	92	1341	1606.852	2154789	2154789	21.065	28248	28248	614.423	823941	823941	29.1681181	4.866320403	3.79913216	1.067188242
NL43-1G-YFP_vs_NL43-1G-CFP	2	c	30	93	2037	6558.437	13359536	13359536	649.595	1323226	1323226	8441.759	17195863	17195863	12.99540895	3.699930129	3.79913216	-0.099202031
NL43-1G-YFP_vs_NL43-1G-CFP	2	c	30	94	3146	2998.877	9434468	9434468	58.968	185513	185513	1050.79	3305784	3305784	17.81968919	4.155400268	3.79913216	0.356268108
NL43-1G-YFP_vs_NL43-1G-CFP	2	c	30	95	1770	8101.055	14338868	14338868	169.158	299409	299409	3704.992	6557835	6557835	21.90259812	4.453030109	3.79913216	0.653897949
NL43-1G-YFP_vs_NL43-1G-CFP	2	c	30	96	2249	7032.432	15815939	15815939	166.056	373460	373460	2274.485	5115317	5115317	13.69709474	3.775798013	3.79913216	-0.023334147
NL43-1G-YFP_vs_NL43-1G-CFP	2	c	30	97	2540	16047.235	40759976	40759976	595.552	1512702	1512702	8481.839	21543870	21543870	14.24197892	3.832077718	3.79913216	0.032945557
NL43-1G-YFP_vs_NL43-1G-CFP	2	c	30	98	1626	1914.248	3112567	3112567	22.574	36706	36706	161.346	262349	262349	7.147305618	2.837399479	3.79913216	-0.961732681
NL43-1G-YFP_vs_NL43-1G-CFP	2	c	30	99	2786	8757.639	24398782	24398782	73.658	205210	205210	1484.608	4136117	4136117	20.15553336	4.333104055	3.79913216	0.533971895
NL43-1G-YFP_vs_NL43-1G-CFP	2	c	30	100	3214	4619.457	14846936	14846936	106.22	341391	341391	1659.967	5335133	5335133	15.62763225	3.966027306	3.79913216	0.166895146
NL43-1G-YFP_vs_NL43-1G-CFP	2	c	30	101	1723	1292.533	2227034	2227034	51.212	88238	88238	212.404	365972	365972	4.147555475	2.052261278	3.79913216	-1.746870883
NL43-1G-YFP_vs_NL43-1G-CFP	2	c	30	102	1135	809.474	918753	918753	34.387	39029	39029	111.957	127071	127071	3.255809782	1.703016414	3.79913216	-2.096115746
NL43-1G-YFP_vs_NL43-1G-CFP	2	c	30	103	2789	4357.051	12151814	12151814	42.887	119613	119613	734.959	2049801	2049801	17.13694164	4.099037755	3.79913216	0.299905595
NL43-1G-YFP_vs_NL43-1G-CFP	2	c	30	104	1061	12271.808	13020388	13020388	70.771	75088	75088	1310.14	1390059	1390059	18.51239879	4.210419943	3.79913216	0.411287782
NL43-1G-YFP_vs_NL43-1G-CFP	2	c	30	105	2748	6553.924	18010184	18010184	500.742	1376039	1376039	5848.883	16072731	16072731	11.68043275	3.546021821	3.79913216	-0.25311034
NL43-1G-YFP_vs_NL43-1G-CFP	2	c	30	106	1955	11488.276	22459579	22459579	70.884	138579	138579	1072.361	2096466	2096466	15.12830948	3.919178877	3.79913216	0.120046717
NL43-1G-YFP_vs_NL43-1G-CFP	2	c	30	107	1242	1465.759	1820473	1820473	19.922	24743	24743	65.998	81970	81970	3.312856161	1.728075565	3.79913216	-2.071056595
NL43-1G-YFP_vs_NL43-1G-CFP	2	c	30	108	1222	3812.112	4658401	4658401	102.628	125412	125412	2091.782	2556157	2556157	20.38207668	4.349229146	3.79913216	0.550096986
NL43-1G-YFP_vs_NL43-1G-CFP	2	c	30	109	3222	4088.446	13172973	13172973	159.518	513966	513966	3550.918	11441057	11441057	22.26033823	4.476403609	3.79913216	0.677271448
NL43-1G-YFP_vs_NL43-1G-CFP	2	c	30	110	2097	4134.014	8669028	8669028	67.954	142499	142499	1744.818	3658883	3658883	25.67655212	4.682379583	3.79913216	0.883247423
NL43-1G-YFP_vs_NL43-1G-CFP	2	c	30	111	2657	10802.909	28703328	28703328	68.996	183323	183323	1105.466	2937224	2937224	16.02212488	4.001993588	3.79913216	0.202861428
NL43-1G-YFP_vs_NL43-1G-CFP	2	c	30	112	2108	20073.59	42315128	42315128	205.947	434136	434136	4124.036	8693468	8693468	20.02475722	4.323712846	3.79913216	0.524580686
NL43-1G-YFP_vs_NL43-1G-CFP	2	c	30	113	2987	19636.073	58652949	58652949	104.81	313066	313066	2573.534	7687146	7687146	24.55439428	4.617909329	3.79913216	0.818777168
NL43-1G-YFP_vs_NL43-1G-CFP	2	c	30	114	2287	3684.436	8426304	8426304	13.449	30759	30759	153.88	351923	351923	11.44130173	3.516179299	3.79913216	-0.282952862
NL43-1G-YFP_vs_NL43-1G-CFP	2	c	30	115	2001	12050.803	24113657	24113657	243.328	486899	486899	4458.972	8922402	8922402	18.32495446	4.195737708	3.79913216	0.396605547
NL43-1G-YFP_vs_NL43-1G-CFP	2	c	30	116	2686	3513.058	9436074	9436074	56.379	151434	151434	1135.994	3051281	3051281	20.14924654	4.332653986	3.79913216	0.533521826
NL43-1G-YFP_vs_NL43-1G-CFP	2	c	30	117	1814	5013.388	9094286	9094286	645.364	1170690	1170690	7745.525	14050383	14050383	12.00179638	3.585178453	3.79913216	-0.213953707
NL43-1G-YFP_vs_NL43-1G-CFP	2	c	30	118	1953	1231.132	2404401	2404401	25.859	50503	50503	211.662	413375	413375	8.185157317	3.033010145	3.79913216	-0.766122015
NL43-1G-YFP_vs_NL43-1G-CFP	2	c	30	119	5894	13639.796	80392956	80392956	81.092	477958	477958	1779.325	10487342	10487342	21.94197398	4.455621417	3.79913216	0.656489256
NL43-1G-YFP_vs_NL43-1G-CFP	2	c	30	120	2724	2932.164	7987215	7987215	20.835	56755	56755	745.17	2029844	2029844	35.76502511	5.160477549	3.79913216	1.361345389
NL43-1G-YFP_vs_NL43-1G-CFP	2	c	30	121	3105	6112.17	18978287	18978287	78.121	242567	242567	1066.168	3310451	3310451	13.64757366	3.770572579	3.79913216	-0.028559582
NL43-1G-YFP_vs_NL43-1G-CFP	2	c	30	122	2630	4558.466	11988766	11988766	70.079	184309	184309	1595.179	4195320	4195320	22.76242614	4.508582431	3.79913216	0.709450271
NL43-1G-YFP_vs_NL43-1G-CFP	2	c	30	123	3731	2802.968	10457874	10457874	30.55	113982	113982	282.468	1053888	1053888	9.246091488	3.208843638	3.79913216	-0.590288523
NL43-1G-YFP_vs_NL43-1G-CFP	2	c	30	124	2226	5263.409	11716349	11716349	97.492	217017	217017	1729.734	3850388	3850388	17.74233355	4.149123867	3.79913216	0.349991706
NL43-1G-YFP_vs_NL43-1G-CFP	2	c	30	125	2731	6714.413	18337062	18337062	103.65	283067	283067	2045.136	5585266	5585266	19.73125091	4.302410517	3.79913216	0.503278356
NL43-1G-YFP_vs_NL43-1G-CFP	2	c	30	126	708	1125.263	796686	796686	13.103	9277	9277	171.275	121263	121263	13.07135928	3.708337268	3.79913216	-0.090794892
NL43-1G-YFP_vs_NL43-1G-CFP	2	c	30	127	3056	15824.895	48360880	48360880	150.274	459236	459236	3002.027	9174194	9174194	19.97707932	4.320273769	3.79913216	0.521141609
NL43-1G-YFP_vs_NL43-1G-CFP	2	c	30	128	3851	3281.123	12635606	12635606	29.544	113775	113775	379.565	1461706	1461706	12.84733905	3.683397673	3.79913216	-0.115734488
NL43-1G-YFP_vs_NL43-1G-CFP	2	c	30	129	2637	5962.663	15723542	15723542	68.287	180073	180073	1234.078	3254263	3254263	18.07190973	4.175677064	3.79913216	0.376544904
NL43-1G-YFP_vs_NL43-1G-CFP	2	c	30	130	1995	5212.259	10398457	10398457	135.241	269805	269805	2327.229	4642821	4642821	17.20806138	4.105012671	3.79913216	0.30588051
NL43-1G-YFP_vs_NL43-1G-CFP	2	c	30	131	2023	7153.683	14471900	14471900	71.14	143917	143917	1193.851	2415161	2415161	16.78162413	4.068810442	3.79913216	0.269678282
NL43-1G-YFP_vs_NL43-1G-CFP	2	c	30	132	1097	921.264	1010627	1010627	15.91	17453	17453	178.596	195920	195920	11.22557726	3.488717731	3.79913216	-0.310414429
NL43-1G-YFP_vs_NL43-1G-CFP	2	c	30	133	1974	2572.391	5077899	5077899	34.839	68772	68772	274.72	542297	542297	7.885433025	2.979189982	3.79913216	-0.819942178
NL43-1G-YFP_vs_NL43-1G-CFP	2	c	30	134	1748	3699.958	6467526	6467526	42.513	74312	74312	350.66	612953	612953	8.24837173	3.044109352	3.79913216	-0.755022808
NL43-1G-YFP_vs_NL43-1G-CFP	2	c	30	135	4355	8761.698	38157196	38157196	427.935	1863659	1863659	5286.314	23021898	23021898	12.35306352	3.626796964	3.79913216	-0.172335196
NL43-1G-YFP_vs_NL43-1G-CFP	2	c	30	136	2006	4508.406	9043862	9043862	209.598	420453	420453	3488.958	6998850	6998850	16.6459747	4.057101444	3.79913216	0.257969284
NL43-1G-YFP_vs_NL43-1G-CFP	2	c	30	137	2136	6806.195	14538033	14538033	225.127	480871	480871	4112.349	8783978	8783978	18.26680752	4.191152612	3.79913216	0.392020452
NL43-1G-YFP_vs_NL43-1G-CFP	2	c	30	138	1972	5688.122	11216976	11216976	110.797	218492	218492	1642.694	3239393	3239393	14.82614009	3.890071143	3.79913216	0.090938983
NL43-1G-YFP_vs_NL43-1G-CFP	2	c	30	139	2906	2294.078	6666592	6666592	66.201	192381	192381	1363.216	3961505	3961505	20.59197634	4.364010396	3.79913216	0.564878235
NL43-1G-YFP_vs_NL43-1G-CFP	2	c	30	140	2275	28336	64464399	64464399	244.396	556000	556000	4203.435	9562815	9562815	17.19930755	4.104278578	3.79913216	0.305146418
NL43-1G-YFP_vs_NL43-1G-CFP	2	c	30	141	2247	20897.994	46957793	46957793	180.676	405978	405978	3926.999	8823967	8823967	21.73508663	4.441953941	3.79913216	0.64282178
NL43-1G-YFP_vs_NL43-1G-CFP	2	c	30	142	1817	1959.858	3561062	3561062	85.467	155293	155293	1295.44	2353814	2353814	15.15724469	3.921935617	3.79913216	0.122803457
NL43-1G-YFP_vs_NL43-1G-CFP	2	c	30	143	1669	4155.754	6935953	6935953	104.652	174664	174664	1326.806	2214440	2214440	12.67828516	3.664287718	3.79913216	-0.134844442
NL43-1G-YFP_vs_NL43-1G-CFP	2	c	30	144	2427	4749.906	11528023	11528023	109.721	266292	266292	2077.384	5041811	5041811	18.93339267	4.242861045	3.79913216	0.443728885
NL43-1G-YFP_vs_NL43-1G-CFP	2	c	30	145	2311	4487.157	10369820	10369820	122.29	282612	282612	2921.077	6750609	6750609	23.88649102	4.578123029	3.79913216	0.778990869
NL43-1G-YFP_vs_NL43-1G-CFP	2	c	30	146	2365	8699.517	20574358	20574358	53.385	126255	126255	858.148	2029520	2029520	16.07476932	4.006726129	3.79913216	0.207593969
NL43-1G-YFP_vs_NL43-1G-CFP	2	c	30	147	1765	7361.981	12993896	12993896	69.691	123005	123005	1060.782	1872281	1872281	15.221178	3.928008111	3.79913216	0.128875951
NL43-1G-YFP_vs_NL43-1G-CFP	2	c	30	148	1426	2822.007	4024182	4024182	21.781	31059	31059	252.789	360477	360477	11.6062011	3.536823927	3.79913216	-0.262308234
NL43-1G-YFP_vs_NL43-1G-CFP	2	c	30	149	2278	6899.495	15717049	15717049	95.213	216895	216895	1232.946	2808652	2808652	12.94936259	3.694809181	3.79913216	-0.104322979
NL43-1G-YFP_vs_NL43-1G-CFP	2	c	30	150	5079	36729.639	186549838	186549838	908.363	4613577	4613577	12243.723	62185867	62185867	13.47888352	3.752629095	3.79913216	-0.046503065
NL43-1G-YFP_vs_NL43-1G-CFP	2	c	30	151	2340	7851.005	18371352	18371352	83.229	194756	194756	1530.167	3580590	3580590	18.38500483	4.20045765	3.79913216	0.40132549
NL43-1G-YFP_vs_NL43-1G-CFP	2	c	30	152	2384	4039.589	9630380	9630380	73.036	174119	174119	738.039	1759484	1759484	10.10506608	3.33700685	3.79913216	-0.46212531
NL43-1G-YFP_vs_NL43-1G-CFP	2	c	30	153	2508	2931.607	7352471	7352471	32.817	82305	82305	337.235	845786	845786	10.27624081	3.361240698	3.79913216	-0.437891462
NL43-1G-YFP_vs_NL43-1G-CFP	2	c	30	154	1884	2304.078	4340883	4340883	111.606	210265	210265	1216.645	2292159	2292159	10.90128647	3.446426494	3.79913216	-0.352705667
NL43-1G-YFP_vs_NL43-1G-CFP	2	c	30	155	1898	1195.809	2269645	2269645	7.632	14486	14486	193.645	367539	367539	25.37201436	4.665166159	3.79913216	0.866033998
NL43-1G-YFP_vs_NL43-1G-CFP	2	c	30	156	2048	5320.431	10896242	10896242	73.57	150672	150672	970.85	1988301	1988301	13.19622093	3.722052932	3.79913216	-0.077079229
NL43-1G-YFP_vs_NL43-1G-CFP	2	c	30	157	1163	12960.391	15072935	15072935	123.296	143393	143393	1901.29	2211200	2211200	15.42055749	3.946783018	3.79913216	0.147650857
NL43-1G-YFP_vs_NL43-1G-CFP	2	c	30	158	2966	3780.241	11212196	11212196	39.088	115935	115935	566.527	1680320	1680320	14.49363868	3.857347929	3.79913216	0.058215768
NL43-1G-YFP_vs_NL43-1G-CFP	2	c	30	159	1333	18514.259	24679507	24679507	851.141	1134571	1134571	11228.194	14967183	14967183	13.19193158	3.721583916	3.79913216	-0.077548245
NL43-1G-YFP_vs_NL43-1G-CFP	2	c	30	160	2287	2066.377	4725804	4725804	33.267	76081	76081	465.814	1065316	1065316	14.00239219	3.807601415	3.79913216	0.008469255
NL43-1G-YFP_vs_NL43-1G-CFP	2	c	30	161	3977	5314.134	21134311	21134311	111.128	441955	441955	2100.14	8352256	8352256	18.89843084	4.240194545	3.79913216	0.441062385
NL43-1G-YFP_vs_NL43-1G-CFP	2	c	30	162	3340	3457.871	11549288	11549288	43.54	145424	145424	394.202	1316634	1316634	9.05376004	3.17851707	3.79913216	-0.62061509
NL43-1G-YFP_vs_NL43-1G-CFP	2	c	30	163	1693	1112.745	1883877	1883877	27.623	46765	46765	431.435	730419	730419	15.61892441	3.965223201	3.79913216	0.166091041
NL43-1G-YFP_vs_NL43-1G-CFP	2	c	30	164	3353	8267.564	27721141	27721141	217.846	730438	730438	3278.617	10993204	10993204	15.05015347	3.911706293	3.79913216	0.112574133
NL43-1G-YFP_vs_NL43-1G-CFP	2	c	30	165	1910	2510.087	4794267	4794267	75.355	143928	143928	1827.059	3489683	3489683	24.24603274	4.5996768	3.79913216	0.80054464
NL43-1G-YFP_vs_NL43-1G-CFP	2	c	30	166	1695	3406.33	5773730	5773730	110.365	187069	187069	2073.482	3514552	3514552	18.78746345	4.231698392	3.79913216	0.432566232
NL43-1G-YFP_vs_NL43-1G-CFP	2	c	30	167	1572	1580.29	2484216	2484216	21.142	33235	33235	327.127	514243	514243	15.47293516	3.951674992	3.79913216	0.152542831
NL43-1G-YFP_vs_NL43-1G-CFP	2	c	30	168	2801	1637.886	4587719	4587719	30.164	84488	84488	450.462	1261744	1261744	14.93400246	3.900528969	3.79913216	0.101396809
NL43-1G-YFP_vs_NL43-1G-CFP	2	c	30	169	1871	4868.972	9109846	9109846	131.127	245338	245338	1999.736	3741506	3741506	15.25041371	3.930776476	3.79913216	0.131644315
NL43-1G-YFP_vs_NL43-1G-CFP	2	c	30	170	903	1012.392	914190	914190	11.594	10469	10469	137.993	124608	124608	11.90256949	3.573201147	3.79913216	-0.225931014
NL43-1G-YFP_vs_NL43-1G-CFP	2	c	30	171	1475	2507.549	3698635	3698635	37.468	55265	55265	643.397	949010	949010	17.17198951	4.101985291	3.79913216	0.302853131
NL43-1G-YFP_vs_NL43-1G-CFP	2	b	30	1	1065	1392.372	1482876	1482876	25.043	26671	26671	158.028	168300	168300	6.310224589	2.657691353	3.79913216	-1.141440807
NL43-1G-YFP_vs_NL43-1G-CFP	2	b	30	2	819	1288.934	1055637	1055637	10.548	8639	8639	358.912	293949	293949	34.02581317	5.088557736	3.79913216	1.289425575
NL43-1G-YFP_vs_NL43-1G-CFP	2	b	30	3	3771	3418.25	12890222	12890222	66.805	251921	251921	1054.352	3975962	3975962	15.7825747	3.980260674	3.79913216	0.181128514
NL43-1G-YFP_vs_NL43-1G-CFP	2	b	30	4	1870	1586.604	2966950	2966950	13.511	25266	25266	111.73	208936	208936	8.26945302	3.047791906	3.79913216	-0.751340254
NL43-1G-YFP_vs_NL43-1G-CFP	2	b	30	5	321	1538.607	493893	493893	224.903	72194	72194	2481.52	796568	796568	11.03371471	3.463846679	3.79913216	-0.335285482
NL43-1G-YFP_vs_NL43-1G-CFP	2	b	30	6	3011	1694.977	5103575	5103575	45.93	138295	138295	1066.068	3209931	3209931	23.21075238	4.536721383	3.79913216	0.737589223
NL43-1G-YFP_vs_NL43-1G-CFP	2	b	30	7	2268	26169.405	59352210	59352210	99.563	225808	225808	2267.627	5142979	5142979	22.77589368	4.509435758	3.79913216	0.710303598
NL43-1G-YFP_vs_NL43-1G-CFP	2	b	30	8	8739	9781.419	85479824	85479824	163.501	1428831	1428831	3552.658	31046679	31046679	21.72872719	4.441531763	3.79913216	0.642399602
NL43-1G-YFP_vs_NL43-1G-CFP	2	b	30	9	3135	4271.889	13392372	13392372	106.37	333470	333470	1990.408	6239929	6239929	18.71211503	4.225900731	3.79913216	0.42676857
NL43-1G-YFP_vs_NL43-1G-CFP	2	b	30	10	2026	8494.907	17210682	17210682	75.242	152440	152440	1017.99	2062448	2062448	13.52957229	3.758044327	3.79913216	-0.041087833
NL43-1G-YFP_vs_NL43-1G-CFP	2	b	30	11	1490	1224.499	1824504	1824504	24.81	36967	36967	391.632	583532	583532	15.78521384	3.9805019	3.79913216	0.181369739
NL43-1G-YFP_vs_NL43-1G-CFP	2	b	30	12	3122	3000.628	9367961	9367961	134.94	421283	421283	2768.437	8643060	8643060	20.51604266	4.358680571	3.79913216	0.559548411
NL43-1G-YFP_vs_NL43-1G-CFP	2	b	30	13	3795	2401.276	9112842	9112842	53.859	204396	204396	695.642	2639963	2639963	12.91592301	3.691078842	3.79913216	-0.108053319
NL43-1G-YFP_vs_NL43-1G-CFP	2	b	30	14	762	5885.087	4484436	4484436	541.572	412678	412678	8292.483	6318872	6318872	15.31187027	3.936578607	3.79913216	0.137446446
NL43-1G-YFP_vs_NL43-1G-CFP	2	b	30	15	1406	2602.668	3659351	3659351	36.029	50657	50657	506.841	712619	712619	14.06753262	3.814297404	3.79913216	0.015165243
NL43-1G-YFP_vs_NL43-1G-CFP	2	b	30	16	2969	2164.617	6426747	6426747	24.562	72925	72925	614.436	1824261	1824261	25.01557765	4.644754862	3.79913216	0.845622701
NL43-1G-YFP_vs_NL43-1G-CFP	2	b	30	17	1794	21145.138	37934378	37934378	749.459	1344529	1344529	12009.867	21545701	21545701	16.02472018	4.00222726	3.79913216	0.2030951
NL43-1G-YFP_vs_NL43-1G-CFP	2	b	30	18	2043	7778.201	15890865	15890865	109.361	223425	223425	2511.587	5131173	5131173	22.96597516	4.521426138	3.79913216	0.722293978
NL43-1G-YFP_vs_NL43-1G-CFP	2	b	30	19	452	2143.719	968961	968961	51.277	23177	23177	388.617	175655	175655	7.578849722	2.9219789	3.79913216	-0.87715326
NL43-1G-YFP_vs_NL43-1G-CFP	2	b	30	20	2010	8543.463	17172361	17172361	758.046	1523673	1523673	11128.28	22367842	22367842	14.68021157	3.875800855	3.79913216	0.076668695
NL43-1G-YFP_vs_NL43-1G-CFP	2	b	30	21	2238	2155.777	4824630	4824630	13.024	29148	29148	281.893	630877	630877	21.64392068	4.435889954	3.79913216	0.636757794
NL43-1G-YFP_vs_NL43-1G-CFP	2	b	30	22	2679	2057.043	5510819	5510819	33.004	88417	88417	340.86	913165	913165	10.32793467	3.368479875	3.79913216	-0.430652285
NL43-1G-YFP_vs_NL43-1G-CFP	2	b	30	23	1053	6189.153	6517178	6517178	731.225	769980	769980	10793.651	11365714	11365714	14.76105094	3.883723535	3.79913216	0.084591375
NL43-1G-YFP_vs_NL43-1G-CFP	2	b	30	24	855	8935.78	7640092	7640092	1064.056	909768	909768	15865.782	13565244	13565244	14.91066294	3.898272497	3.79913216	0.099140337
NL43-1G-YFP_vs_NL43-1G-CFP	2	b	30	25	2389	4044.287	9661802	9661802	172.072	411079	411079	3197.383	7638547	7638547	18.58170084	4.215810657	3.79913216	0.416678497
NL43-1G-YFP_vs_NL43-1G-CFP	2	b	30	26	3125	4856.214	15175668	15175668	106.904	334076	334076	2547.482	7960881	7960881	23.82955076	4.574679849	3.79913216	0.775547688
NL43-1G-YFP_vs_NL43-1G-CFP	2	b	30	27	2190	4372.696	9576204	9576204	15.662	34300	34300	136.251	298389	298389	8.699387755	3.120913871	3.79913216	-0.67821829
NL43-1G-YFP_vs_NL43-1G-CFP	2	b	30	28	982	1282.004	1258928	1258928	7.369	7236	7236	15.166	14893	14893	2.058181316	1.041370082	3.79913216	-2.757762078
NL43-1G-YFP_vs_NL43-1G-CFP	2	b	30	29	1949	3946.21	7691163	7691163	47.379	92342	92342	789.342	1538428	1538428	16.66011133	4.058326136	3.79913216	0.259193976
NL43-1G-YFP_vs_NL43-1G-CFP	2	b	30	30	2187	12020.565	26288976	26288976	214.075	468182	468182	4419.582	9665626	9665626	20.64501839	4.367721799	3.79913216	0.568589638
NL43-1G-YFP_vs_NL43-1G-CFP	2	b	30	31	2018	3107.563	6271063	6271063	120.728	243630	243630	2595.468	5237654	5237654	21.49839511	4.426157059	3.79913216	0.627024899
NL43-1G-YFP_vs_NL43-1G-CFP	2	b	30	32	1708	4655.1	7950911	7950911	27.477	46930	46930	302.567	516785	516785	11.01182612	3.46098183	3.79913216	-0.33815033
NL43-1G-YFP_vs_NL43-1G-CFP	2	b	30	33	5627	21727.684	122261680	122261680	126.703	712958	712958	3386.568	19056218	19056218	26.72838793	4.740300922	3.79913216	0.941168761
NL43-1G-YFP_vs_NL43-1G-CFP	2	b	30	34	1767	912.549	1612474	1612474	49.752	87912	87912	520.757	920178	920178	10.46703522	3.387780952	3.79913216	-0.411351208
NL43-1G-YFP_vs_NL43-1G-CFP	2	b	30	35	2850	8369.973	23854424	23854424	80.947	230698	230698	1537.977	4383235	4383235	18.99988296	4.247918627	3.79913216	0.448786466
NL43-1G-YFP_vs_NL43-1G-CFP	2	b	30	36	2663	15235.149	40571201	40571201	51.552	137282	137282	750.232	1997867	1997867	14.55301496	3.863246163	3.79913216	0.064114003
NL43-1G-YFP_vs_NL43-1G-CFP	2	b	30	37	2745	4382.179	12029081	12029081	50.461	138516	138516	619.482	1700478	1700478	12.27640128	3.617815804	3.79913216	-0.181316356
NL43-1G-YFP_vs_NL43-1G-CFP	2	b	30	38	3508	3789.383	13293154	13293154	46.161	161932	161932	551.029	1933010	1933010	11.93717116	3.577389086	3.79913216	-0.221743075
NL43-1G-YFP_vs_NL43-1G-CFP	2	b	30	39	1529	941.399	1439399	1439399	6.105	9334	9334	12.685	19395	19395	2.077887294	1.055117403	3.79913216	-2.744014757
NL43-1G-YFP_vs_NL43-1G-CFP	2	b	30	40	1942	5088.185	9881255	9881255	285.471	554385	554385	6499.619	12622260	12622260	22.76804026	4.508938213	3.79913216	0.709806053
NL43-1G-YFP_vs_NL43-1G-CFP	2	b	30	41	953	526.304	501568	501568	4.996	4761	4761	18.977	18085	18085	3.798571729	1.925457064	3.79913216	-1.873675096
NL43-1G-YFP_vs_NL43-1G-CFP	2	b	30	42	4110	1990.9	8182601	8182601	20.814	85545	85545	380.862	1565342	1565342	18.2984628	4.193650552	3.79913216	0.394518391
NL43-1G-YFP_vs_NL43-1G-CFP	2	b	30	43	3087	13101.388	40443985	40443985	714.85	2206742	2206742	9034.168	27888478	27888478	12.63785164	3.659679329	3.79913216	-0.139452831
NL43-1G-YFP_vs_NL43-1G-CFP	2	b	30	44	1503	751.689	1129788	1129788	5.457	8202	8202	12.703	19092	19092	2.327724945	1.218920593	3.79913216	-2.580211568
NL43-1G-YFP_vs_NL43-1G-CFP	2	b	30	45	2763	4368.046	12068912	12068912	45.308	125186	125186	654.183	1807507	1807507	14.43857141	3.8518561	3.79913216	0.052723939
NL43-1G-YFP_vs_NL43-1G-CFP	2	b	30	46	1058	712.441	753763	753763	5.478	5796	5796	12.175	12881	12881	2.222394755	1.1521151	3.79913216	-2.647017061
NL43-1G-YFP_vs_NL43-1G-CFP	2	b	30	47	2643	4259.296	11257319	11257319	171.524	453339	453339	4268.76	11282333	11282333	24.88718817	4.637331335	3.79913216	0.838199174
NL43-1G-YFP_vs_NL43-1G-CFP	2	b	30	48	1733	993.857	1722354	1722354	8.268	14328	14328	40.619	70392	70392	4.912897822	2.296574234	3.79913216	-1.502557926
NL43-1G-YFP_vs_NL43-1G-CFP	2	b	30	49	3615	23282.682	84166894	84166894	376.159	1359815	1359815	8045.737	29085340	29085340	21.38918897	4.418809875	3.79913216	0.619677714
NL43-1G-YFP_vs_NL43-1G-CFP	2	b	30	50	2798	6149.295	17205728	17205728	29.368	82172	82172	492.785	1378812	1378812	16.77958429	4.068635068	3.79913216	0.269502908
NL43-1G-YFP_vs_NL43-1G-CFP	2	b	30	51	2592	4223.26	10946691	10946691	178.372	462340	462340	3390.833	8789039	8789039	19.00990397	4.248679339	3.79913216	0.449547178
NL43-1G-YFP_vs_NL43-1G-CFP	2	b	30	52	2437	3105.084	7567089	7567089	126.045	307171	307171	3642.897	8877741	8877741	28.90162483	4.853078697	3.79913216	1.053946537
NL43-1G-YFP_vs_NL43-1G-CFP	2	b	30	53	3463	11900.798	41212463	41212463	526.129	1821986	1821986	8974.624	31079122	31079122	17.05782701	4.092361969	3.79913216	0.293229808
NL43-1G-YFP_vs_NL43-1G-CFP	2	b	30	54	6389	7569.696	48362785	48362785	125.576	802304	802304	2492.926	15927303	15927303	19.85195512	4.311209193	3.79913216	0.512077033
NL43-1G-YFP_vs_NL43-1G-CFP	2	b	30	55	1949	2922.545	5696040	5696040	129.808	252995	252995	2564.899	4998989	4998989	19.7592403	4.304455574	3.79913216	0.505323414
NL43-1G-YFP_vs_NL43-1G-CFP	2	b	30	56	3055	13384.481	40889590	40889590	923.469	2821197	2821197	13498.22	41237062	41237062	14.61686724	3.869562233	3.79913216	0.070430073
NL43-1G-YFP_vs_NL43-1G-CFP	2	b	30	57	2737	3588.073	9820556	9820556	108.285	296375	296375	2347.814	6425968	6425968	21.68188275	4.438418134	3.79913216	0.639285973
NL43-1G-YFP_vs_NL43-1G-CFP	2	b	30	58	2544	3905.529	9935666	9935666	45.501	115755	115755	1105.595	2812633	2812633	24.29815559	4.602774901	3.79913216	0.803642741
NL43-1G-YFP_vs_NL43-1G-CFP	2	b	30	59	2140	4549.051	9734970	9734970	27.031	57846	57846	444.45	951122	951122	16.44231235	4.0393413	3.79913216	0.24020914
NL43-1G-YFP_vs_NL43-1G-CFP	2	b	30	60	1748	1604.581	2804808	2804808	23.328	40778	40778	276.181	482764	482764	11.83883467	3.565455174	3.79913216	-0.233676987
NL43-1G-YFP_vs_NL43-1G-CFP	2	b	30	61	3107	5278.936	16401653	16401653	173.125	537900	537900	4306.9	13381537	13381537	24.8773694	4.636762034	3.79913216	0.837629874
NL43-1G-YFP_vs_NL43-1G-CFP	2	b	30	62	2248	1799.468	4045204	4045204	20.051	45074	45074	252.222	566995	566995	12.57920309	3.652968623	3.79913216	-0.146163537
NL43-1G-YFP_vs_NL43-1G-CFP	2	b	30	63	2449	1766.137	4325269	4325269	24.237	59356	59356	345.373	845818	845818	14.24991576	3.832881486	3.79913216	0.033749325
NL43-1G-YFP_vs_NL43-1G-CFP	2	b	30	64	2148	2346.432	5040135	5040135	18.338	39390	39390	196.811	422750	422750	10.7324194	3.423903433	3.79913216	-0.375228728
NL43-1G-YFP_vs_NL43-1G-CFP	2	b	30	65	2224	3219.183	7159462	7159462	80.64	179343	179343	1350.544	3003609	3003609	16.74784631	4.065903679	3.79913216	0.266771518
NL43-1G-YFP_vs_NL43-1G-CFP	2	b	30	66	2480	2532.824	6281403	6281403	44.952	111482	111482	685.502	1700044	1700044	15.24949319	3.930689391	3.79913216	0.131557231
NL43-1G-YFP_vs_NL43-1G-CFP	2	b	30	67	2348	3919.506	9203001	9203001	61.316	143971	143971	842.744	1978763	1978763	13.74417765	3.780748684	3.79913216	-0.018383477
NL43-1G-YFP_vs_NL43-1G-CFP	2	b	30	68	2584	4058.933	10488282	10488282	71.42	184549	184549	1256.374	3246470	3246470	17.5913714	4.136796052	3.79913216	0.337663892
NL43-1G-YFP_vs_NL43-1G-CFP	2	b	30	69	2101	1710.891	3594583	3594583	15.396	32348	32348	140.125	294403	294403	9.10111908	3.186043951	3.79913216	-0.613088209
NL43-1G-YFP_vs_NL43-1G-CFP	2	b	30	70	1807	1482.556	2678978	2678978	24.621	44490	44490	194.341	351175	351175	7.89334682	2.98063714	3.79913216	-0.81849502
NL43-1G-YFP_vs_NL43-1G-CFP	2	b	30	71	2365	3947.145	9334998	9334998	126.64	299503	299503	2854.295	6750407	6750407	22.53869577	4.49433213	3.79913216	0.695199969
NL43-1G-YFP_vs_NL43-1G-CFP	2	b	30	72	3402	4006.743	13630939	13630939	191.835	652621	652621	3139.971	10682183	10682183	16.36812637	4.032817283	3.79913216	0.233685123
NL43-1G-YFP_vs_NL43-1G-CFP	2	b	30	73	9286	13657.624	126824693	126824693	76.036	706071	706071	1169.723	10862049	10862049	15.38379143	3.943339203	3.79913216	0.144207043
NL43-1G-YFP_vs_NL43-1G-CFP	2	b	30	74	2999	3638.401	10911566	10911566	87.081	261157	261157	1672.734	5016528	5016528	19.20885904	4.263699924	3.79913216	0.464567763
NL43-1G-YFP_vs_NL43-1G-CFP	2	b	30	75	2325	2823.328	6564237	6564237	148.333	344874	344874	2106.031	4896523	4896523	14.19800565	3.827616388	3.79913216	0.028484227
NL43-1G-YFP_vs_NL43-1G-CFP	2	b	30	76	662	1031.361	682761	682761	26.036	17236	17236	609.068	403203	403203	23.39307264	4.548009464	3.79913216	0.748877304
NL43-1G-YFP_vs_NL43-1G-CFP	2	b	30	77	2618	3058.721	8007731	8007731	86.208	225692	225692	2046.881	5358734	5358734	23.74357088	4.569465018	3.79913216	0.770332858
NL43-1G-YFP_vs_NL43-1G-CFP	2	b	30	78	6561	8653.318	56774422	56774422	74.811	490836	490836	1695.238	11122456	11122456	22.66022867	4.502090515	3.79913216	0.702958354
NL43-1G-YFP_vs_NL43-1G-CFP	2	b	30	79	2225	5773.582	12846220	12846220	237.143	527643	527643	4140.218	9211986	9211986	17.45874768	4.125878172	3.79913216	0.326746012
NL43-1G-YFP_vs_NL43-1G-CFP	2	b	30	80	1868	18835.037	35183850	35183850	624.503	1166572	1166572	8462.057	15807123	15807123	13.55006206	3.760227554	3.79913216	-0.038904606
NL43-1G-YFP_vs_NL43-1G-CFP	2	b	30	81	4377	17522.756	76697101	76697101	106.861	467732	467732	2070.115	9060894	9060894	19.37197797	4.275899362	3.79913216	0.476767202
NL43-1G-YFP_vs_NL43-1G-CFP	2	b	30	82	2365	21087.414	49871733	49871733	73.923	174827	174827	1302.377	3080122	3080122	17.61811391	4.138987581	3.79913216	0.33985542
NL43-1G-YFP_vs_NL43-1G-CFP	2	b	30	83	1879	6729.039	12643864	12643864	208.963	392641	392641	4510.472	8475176	8475176	21.58505098	4.431960595	3.79913216	0.632828434
NL43-1G-YFP_vs_NL43-1G-CFP	2	b	30	84	1579	6478.476	10229513	10229513	103.459	163362	163362	1861.599	2939465	2939465	17.99356644	4.169409261	3.79913216	0.3702771
NL43-1G-YFP_vs_NL43-1G-CFP	2	b	30	85	406	9787.047	3973541	3973541	740.429	300614	300614	9282.618	3768743	3768743	12.53681798	3.648099313	3.79913216	-0.151032847
NL43-1G-YFP_vs_NL43-1G-CFP	2	b	30	86	2174	9990.482	21719308	21719308	122.506	266327	266327	1486.159	3230909	3230909	12.13136107	3.600669517	3.79913216	-0.198462644
NL43-1G-YFP_vs_NL43-1G-CFP	2	b	30	87	1632	1918.686	3131295	3131295	30.819	50296	50296	390.945	638023	638023	12.68536265	3.665092859	3.79913216	-0.134039301
NL43-1G-YFP_vs_NL43-1G-CFP	2	b	30	88	1751	3365.737	5893405	5893405	59.868	104828	104828	1170.557	2049646	2049646	19.5524669	4.289278736	3.79913216	0.490146576
NL43-1G-YFP_vs_NL43-1G-CFP	2	b	30	89	2224	12547.764	27906228	27906228	816.492	1815878	1815878	12314.527	27387507	27387507	15.08223956	3.914778765	3.79913216	0.115646604
NL43-1G-YFP_vs_NL43-1G-CFP	2	b	30	90	2761	5275.785	14566442	14566442	65.793	181655	181655	769.034	2123303	2123303	11.68865707	3.547037281	3.79913216	-0.25209488
NL43-1G-YFP_vs_NL43-1G-CFP	2	b	30	91	2682	6599.284	17699280	17699280	91.922	246535	246535	1266.029	3395490	3395490	13.77285172	3.783755401	3.79913216	-0.015376759
NL43-1G-YFP_vs_NL43-1G-CFP	2	b	30	92	2158	7592.14	16383839	16383839	97.955	211386	211386	1341.028	2893938	2893938	13.69030116	3.775082278	3.79913216	-0.024049883
NL43-1G-YFP_vs_NL43-1G-CFP	2	b	30	93	1926	5382.716	10367111	10367111	742.499	1430054	1430054	10105.235	19462682	19462682	13.6097532	3.766569	3.79913216	-0.03256316
NL43-1G-YFP_vs_NL43-1G-CFP	2	b	30	94	1947	9623.055	18736088	18736088	242.49	472129	472129	3816.339	7430412	7430412	15.738097	3.976189201	3.79913216	0.17705704
NL43-1G-YFP_vs_NL43-1G-CFP	2	b	30	95	2207	1837.821	4056072	4056072	55.42	122312	122312	1100.101	2427922	2427922	19.85023546	4.311084216	3.79913216	0.511952055
NL43-1G-YFP_vs_NL43-1G-CFP	2	b	30	96	2706	1807.026	4889812	4889812	20.551	55610	55610	400.052	1082542	1082542	19.46667865	4.282934852	3.79913216	0.483802691
NL43-1G-YFP_vs_NL43-1G-CFP	2	b	30	97	3117	2283.085	7116377	7116377	11.511	35880	35880	144.341	449911	449911	12.53932553	3.648387845	3.79913216	-0.150744316
NL43-1G-YFP_vs_NL43-1G-CFP	2	b	30	98	3288	2946.319	9687497	9687497	33.389	109784	109784	704.424	2316147	2316147	21.09730926	4.398987105	3.79913216	0.599854945
NL43-1G-YFP_vs_NL43-1G-CFP	2	b	30	99	2564	7813.142	20032896	20032896	136.356	349616	349616	3800.948	9745631	9745631	27.87524312	4.800912483	3.79913216	1.001780323
NL43-1G-YFP_vs_NL43-1G-CFP	2	b	30	100	1454	1503.211	2185669	2185669	54.47	79199	79199	548.12	796966	796966	10.06282908	3.330964058	3.79913216	-0.468168102
NL43-1G-YFP_vs_NL43-1G-CFP	2	b	30	101	1749	3995.365	6987894	6987894	167.698	293304	293304	3445.475	6026135	6026135	20.54569662	4.360764342	3.79913216	0.561632181
NL43-1G-YFP_vs_NL43-1G-CFP	2	b	30	102	3732	2693.433	10051891	10051891	41.916	156429	156429	746.534	2786064	2786064	17.810406	4.154648499	3.79913216	0.355516338
NL43-1G-YFP_vs_NL43-1G-CFP	2	b	30	103	3959	3849.93	15241871	15241871	75.717	299765	299765	1029.244	4074778	4074778	13.59324137	3.764817609	3.79913216	-0.034314551
NL43-1G-YFP_vs_NL43-1G-CFP	2	b	30	104	493	3071.367	1514184	1514184	51.01	25148	25148	938.645	462752	462752	18.40114522	4.201723652	3.79913216	0.402591492
NL43-1G-YFP_vs_NL43-1G-CFP	2	b	30	105	1220	736.012	897935	897935	5.9	7198	7198	35.054	42766	42766	5.941372604	2.570796268	3.79913216	-1.228335893
NL43-1G-YFP_vs_NL43-1G-CFP	2	b	30	106	2059	5113.306	10528297	10528297	127.339	262190	262190	1987.025	4091284	4091284	15.60427171	3.96386912	3.79913216	0.164736959
NL43-1G-YFP_vs_NL43-1G-CFP	2	b	30	107	788	3779.886	2978550	2978550	146.635	115548	115548	6795.33	5354720	5354720	46.34195313	5.534246944	3.79913216	1.735114784
NL43-1G-YFP_vs_NL43-1G-CFP	2	b	30	108	2324	3705.722	8612099	8612099	13.427	31204	31204	308.028	715856	715856	22.94116139	4.519866524	3.79913216	0.720734364
NL43-1G-YFP_vs_NL43-1G-CFP	2	b	30	109	2830	5249.969	14857411	14857411	147.181	416522	416522	2113.863	5982231	5982231	14.362341	3.844219017	3.79913216	0.045086856
NL43-1G-YFP_vs_NL43-1G-CFP	2	b	30	110	3177	5273.872	16755091	16755091	115.535	367056	367056	2085.738	6626390	6626390	18.05280393	4.174151026	3.79913216	0.375018866
NL43-1G-YFP_vs_NL43-1G-CFP	2	b	30	111	2604	21006.583	54701142	54701142	352.694	918416	918416	8947.503	23299298	23299298	25.36900272	4.664994902	3.79913216	0.865862741
NL43-1G-YFP_vs_NL43-1G-CFP	2	b	30	112	2495	6325.223	15781432	15781432	50.804	126756	126756	886.084	2210779	2210779	17.44121777	4.12442887	3.79913216	0.325296709
NL43-1G-YFP_vs_NL43-1G-CFP	2	b	30	113	2208	8043.407	17759842	17759842	156.543	345648	345648	3534.445	7804055	7804055	22.57804182	4.496848463	3.79913216	0.697716302
NL43-1G-YFP_vs_NL43-1G-CFP	2	b	30	114	2110	3166.116	6680504	6680504	36.086	76142	76142	520.417	1098080	1098080	14.42147566	3.850146889	3.79913216	0.051014729
NL43-1G-YFP_vs_NL43-1G-CFP	2	b	30	115	1845	6366.57	11746322	11746322	42.483	78381	78381	471.261	869476	869476	11.09294344	3.471570321	3.79913216	-0.327561839
NL43-1G-YFP_vs_NL43-1G-CFP	2	b	30	116	3939	2671.467	10522908	10522908	88.198	347410	347410	1682.848	6628740	6628740	19.08045249	4.25402348	3.79913216	0.45489132
NL43-1G-YFP_vs_NL43-1G-CFP	2	b	30	117	523	2612.975	1366586	1366586	30.929	16176	16176	238.514	124743	124743	7.711609792	2.947032053	3.79913216	-0.852100107
NL43-1G-YFP_vs_NL43-1G-CFP	2	b	30	118	2600	4041.108	10506880	10506880	105.532	274383	274383	1057.831	2750360	2750360	10.02379885	3.325357464	3.79913216	-0.473774696
NL43-1G-YFP_vs_NL43-1G-CFP	2	b	30	119	3495	3157.228	11034512	11034512	14.873	51980	51980	196.468	686654	686654	13.20996537	3.72355478	3.79913216	-0.075577381
NL43-1G-YFP_vs_NL43-1G-CFP	2	b	30	120	2736	1597.344	4370333	4370333	38.515	105377	105377	364.778	998032	998032	9.471061047	3.243526061	3.79913216	-0.5556061
NL43-1G-YFP_vs_NL43-1G-CFP	2	b	30	121	2369	16364.826	38768273	38768273	141.655	335580	335580	2888.849	6843684	6843684	20.39359914	4.350044505	3.79913216	0.550912345
NL43-1G-YFP_vs_NL43-1G-CFP	2	b	30	122	1359	628.528	854170	854170	9.286	12619	12619	104.488	141999	141999	11.25279341	3.492211277	3.79913216	-0.306920883
NL43-1G-YFP_vs_NL43-1G-CFP	2	b	30	123	2201	3374.995	7428364	7428364	58.401	128540	128540	640.021	1408686	1408686	10.95912556	3.454060784	3.79913216	-0.345071376
NL43-1G-YFP_vs_NL43-1G-CFP	2	b	30	124	3359	4249.839	14275210	14275210	49.537	166394	166394	1286.819	4322425	4322425	25.97704845	4.699165614	3.79913216	0.900033454
NL43-1G-YFP_vs_NL43-1G-CFP	2	b	30	125	1612	1147.642	1849999	1849999	10.043	16190	16190	177.955	286864	286864	17.71859172	4.147192038	3.79913216	0.348059877
NL43-1G-YFP_vs_NL43-1G-CFP	2	b	30	126	1708	1866.275	3187598	3187598	16.225	27713	27713	212.311	362628	362628	13.08512251	3.709855526	3.79913216	-0.089276634
NL43-1G-YFP_vs_NL43-1G-CFP	2	b	30	127	2920	2122.741	6198405	6198405	48.995	143066	143066	835.307	2439095	2439095	17.04873974	4.091593193	3.79913216	0.292461032
NL43-1G-YFP_vs_NL43-1G-CFP	2	b	30	128	2009	5515.583	11080806	11080806	43.535	87462	87462	545.586	1096083	1096083	12.53210537	3.6475569	3.79913216	-0.15157526
NL43-1G-YFP_vs_NL43-1G-CFP	2	b	30	129	2972	8287.642	24630871	24630871	37.757	112215	112215	694.469	2063961	2063961	18.39291539	4.201078268	3.79913216	0.401946108
NL43-1G-YFP_vs_NL43-1G-CFP	2	b	30	130	3003	1841.381	5529667	5529667	6.403	19227	19227	20.505	61577	61577	3.202631716	1.679257906	3.79913216	-2.119874254
NL43-1G-YFP_vs_NL43-1G-CFP	2	b	30	131	2537	1172.223	2973930	2973930	15.57	39502	39502	69.953	177470	177470	4.492683915	2.167577564	3.79913216	-1.631554597
NL43-1G-YFP_vs_NL43-1G-CFP	2	b	30	132	2200	9099.522	20018948	20018948	60.975	134146	134146	955.51	2102123	2102123	15.67041134	3.969971145	3.79913216	0.170838985
NL43-1G-YFP_vs_NL43-1G-CFP	2	b	30	133	2344	1310.322	3071394	3071394	12.206	28610	28610	71.526	167658	167658	5.86011884	2.550929922	3.79913216	-1.248202238
NL43-1G-YFP_vs_NL43-1G-CFP	2	b	30	134	777	1924.888	1495638	1495638	24.911	19356	19356	549.882	427258	427258	22.07367225	4.464254756	3.79913216	0.665122595
NL43-3G-YFP_vs_NL43-3G-CFP	2	b	30	1	2655	1745.595	4634555	4634555	31.169	82754	82754	603.853	1603230	1603230	19.37344418	4.276008552	3.79913216	0.476876392
NL43-3G-YFP_vs_NL43-3G-CFP	2	b	30	2	2794	3243.618	9062670	9062670	153.198	428034	428034	2059.081	5753071	5753071	13.44068695	3.748534971	3.79913216	-0.050597189
NL43-3G-YFP_vs_NL43-3G-CFP	2	b	30	3	4637	1659.096	7693228	7693228	96.154	445865	445865	2311.998	10720734	10720734	24.04479831	4.58765292	3.79913216	0.78852076
NL43-3G-YFP_vs_NL43-3G-CFP	2	b	30	4	2709	752.646	2038917	2038917	5.488	14866	14866	18.863	51101	51101	3.437441141	1.781335011	3.79913216	-2.01779715
NL43-3G-YFP_vs_NL43-3G-CFP	2	b	30	5	2686	1216.831	3268409	3268409	26.177	70312	70312	550.719	1479232	1479232	21.03811583	4.394933598	3.79913216	0.595801437
NL43-3G-YFP_vs_NL43-3G-CFP	2	b	30	6	3154	4706.685	14844884	14844884	102.574	323517	323517	2084.103	6573260	6573260	20.31812857	4.344695622	3.79913216	0.545563461
NL43-3G-YFP_vs_NL43-3G-CFP	2	b	30	7	3696	7297.203	26970461	26970461	205.707	760293	760293	2551.907	9431847	9431847	12.40554234	3.632912902	3.79913216	-0.166219258
NL43-3G-YFP_vs_NL43-3G-CFP	2	b	30	8	3220	953.815	3071284	3071284	6.447	20758	20758	67.922	218709	218709	10.53613065	3.397273235	3.79913216	-0.401858925
NL43-3G-YFP_vs_NL43-3G-CFP	2	b	30	9	2673	1438	3843774	3843774	38.093	101823	101823	612.783	1637968	1637968	16.08642448	4.00777179	3.79913216	0.208639629
NL43-3G-YFP_vs_NL43-3G-CFP	2	b	30	10	1942	712.46	1383598	1383598	11.494	22321	22321	347.757	675344	675344	30.25599212	4.919148987	3.79913216	1.120016827
NL43-3G-YFP_vs_NL43-3G-CFP	2	b	30	11	2921	1061.582	3100880	3100880	17.814	52035	52035	224.782	656588	656588	12.61819929	3.657434137	3.79913216	-0.141698024
NL43-3G-YFP_vs_NL43-3G-CFP	2	b	30	12	2085	525.014	1094654	1094654	5.269	10985	10985	15.643	32616	32616	2.969139736	1.570044992	3.79913216	-2.229087168
NL43-3G-YFP_vs_NL43-3G-CFP	2	b	30	13	2328	746.251	1737273	1737273	12.119	28213	28213	77.806	181132	181132	6.420160919	2.682609458	3.79913216	-1.116522702
NL43-3G-YFP_vs_NL43-3G-CFP	2	b	30	14	2375	2740.842	6509500	6509500	105.972	251683	251683	1409.987	3348720	3348720	13.30530866	3.733930074	3.79913216	-0.065202086
NL43-3G-YFP_vs_NL43-3G-CFP	2	b	30	15	2286	3998.731	9141098	9141098	103.792	237268	237268	1621.316	3706328	3706328	15.62085068	3.965401117	3.79913216	0.166268957
NL43-3G-YFP_vs_NL43-3G-CFP	2	b	30	16	2246	4647.617	10438547	10438547	261.685	587744	587744	3380.337	7592238	7592238	12.91759337	3.691265407	3.79913216	-0.107866753
NL43-3G-YFP_vs_NL43-3G-CFP	2	b	30	17	1051	298.061	313262	313262	4.233	4449	4449	8.053	8464	8464	1.902449989	0.927858529	3.79913216	-2.871273631
NL43-3G-YFP_vs_NL43-3G-CFP	2	b	30	18	4349	15541.195	67588657	67588657	134.394	584481	584481	3762.77	16364287	16364287	27.9979794	4.807250807	3.79913216	1.008118647
NL43-3G-YFP_vs_NL43-3G-CFP	2	b	30	19	2127	3014.345	6411511	6411511	98.459	209422	209422	1172.711	2494357	2494357	11.91067319	3.574183051	3.79913216	-0.224949109
NL43-3G-YFP_vs_NL43-3G-CFP	2	b	30	20	5396	2503.173	13507120	13507120	85.002	458670	458670	1030.745	5561900	5561900	12.12614734	3.600049352	3.79913216	-0.199082808
NL43-3G-YFP_vs_NL43-3G-CFP	2	b	30	21	6224	2455.896	15285495	15285495	62.842	391128	391128	818.478	5094209	5094209	13.02440378	3.703145426	3.79913216	-0.095986734
NL43-3G-YFP_vs_NL43-3G-CFP	2	b	30	22	2540	5079.396	12901667	12901667	901.006	2288556	2288556	9653.606	24520159	24520159	10.71424907	3.421458835	3.79913216	-0.377673326
NL43-3G-YFP_vs_NL43-3G-CFP	2	b	30	23	3505	4262.619	14940478	14940478	632.265	2216089	2216089	10190.71	35718440	35718440	16.11778227	4.010581345	3.79913216	0.211449184
NL43-3G-YFP_vs_NL43-3G-CFP	2	b	30	24	1776	951.435	1689748	1689748	68.173	121076	121076	533.963	948319	948319	7.832427566	2.969459523	3.79913216	-0.829672638
NL43-3G-YFP_vs_NL43-3G-CFP	2	b	30	25	2486	1644.007	4087002	4087002	21.294	52937	52937	351.037	872679	872679	16.48523717	4.043102738	3.79913216	0.243970577
NL43-3G-YFP_vs_NL43-3G-CFP	2	b	30	26	3065	6401.419	19620348	19620348	354.042	1085140	1085140	6581.083	20171020	20171020	18.58840334	4.216330949	3.79913216	0.417198789
NL43-3G-YFP_vs_NL43-3G-CFP	2	b	30	27	2323	770.372	1789574	1789574	8.678	20158	20158	72.729	168950	168950	8.381287826	3.067171938	3.79913216	-0.731960222
NL43-3G-YFP_vs_NL43-3G-CFP	2	b	30	28	2256	5829.532	13151425	13151425	418.748	944696	944696	7355.269	16593487	16593487	17.56489601	4.13462313	3.79913216	0.33549097
NL43-3G-YFP_vs_NL43-3G-CFP	2	b	30	29	2973	4266.754	12685059	12685059	125.966	374497	374497	1561.716	4642983	4642983	12.39791774	3.632025932	3.79913216	-0.167106229
NL43-3G-YFP_vs_NL43-3G-CFP	2	b	30	30	2402	1925.843	4625876	4625876	39.071	93849	93849	467.965	1124051	1124051	11.97722938	3.582222312	3.79913216	-0.216909849
NL43-3G-YFP_vs_NL43-3G-CFP	2	b	30	31	1710	4631.436	7919755	7919755	178.212	304743	304743	2481.285	4242998	4242998	13.92320086	3.799419011	3.79913216	0.000286851
NL43-3G-YFP_vs_NL43-3G-CFP	2	b	30	32	2315	3974.052	9199931	9199931	100.019	231543	231543	1428.451	3306863	3306863	14.28185261	3.83611123	3.79913216	0.03697907
NL43-3G-YFP_vs_NL43-3G-CFP	2	b	30	33	1672	544.605	910580	910580	9.992	16706	16706	34.012	56868	56868	3.40404645	1.767250724	3.79913216	-2.031881437
NL43-3G-YFP_vs_NL43-3G-CFP	2	b	30	34	2174	604.139	1313399	1313399	12.201	26524	26524	61.577	133869	133869	5.047089428	2.33545165	3.79913216	-1.463680511
NL43-3G-YFP_vs_NL43-3G-CFP	2	b	30	35	1490	3674.8	5475452	5475452	147.55	219850	219850	2077.618	3095651	3095651	14.08074141	3.815651395	3.79913216	0.016519235
NL43-3G-YFP_vs_NL43-3G-CFP	2	b	30	36	2918	2508.499	7319799	7319799	77.212	225306	225306	846.659	2470552	2470552	10.96531828	3.454875783	3.79913216	-0.344256377
NL43-3G-YFP_vs_NL43-3G-CFP	2	b	30	37	3544	2170.768	7693203	7693203	54.453	192983	192983	542.738	1923462	1923462	9.967002275	3.317159658	3.79913216	-0.481972503
NL43-3G-YFP_vs_NL43-3G-CFP	2	b	30	38	3281	1411.036	4629609	4629609	22.906	75155	75155	477.277	1565945	1565945	20.83620518	4.381020644	3.79913216	0.581888483
NL43-3G-YFP_vs_NL43-3G-CFP	2	b	30	39	2676	1778.311	4758759	4758759	159.022	425544	425544	2490.39	6664283	6664283	15.66062029	3.969069451	3.79913216	0.169937291
NL43-3G-YFP_vs_NL43-3G-CFP	2	b	30	40	2920	1401.04	4091038	4091038	45.518	132913	132913	503.929	1471472	1471472	11.07094114	3.468705966	3.79913216	-0.330426194
NL43-3G-YFP_vs_NL43-3G-CFP	2	b	30	41	2145	7770.175	16667025	16667025	974.193	2089643	2089643	13475.276	28904467	28904467	13.83225125	3.789964074	3.79913216	-0.009168086
NL43-3G-YFP_vs_NL43-3G-CFP	2	b	30	42	2846	1711.531	4871017	4871017	87.284	248410	248410	763.767	2173681	2173681	8.750376394	3.129345075	3.79913216	-0.669787085
NL43-3G-YFP_vs_NL43-3G-CFP	2	b	30	43	1829	1950.878	3568156	3568156	61.606	112677	112677	701.578	1283187	1283187	11.38818925	3.509466468	3.79913216	-0.289665692
NL43-3G-YFP_vs_NL43-3G-CFP	2	b	30	44	1552	7982.61	12389010	12389010	291.474	452368	452368	5749.575	8923341	8923341	19.72584489	4.302015189	3.79913216	0.502883029
NL43-3G-YFP_vs_NL43-3G-CFP	2	b	30	45	2194	1075.554	2359765	2359765	12.812	28110	28110	158.947	348729	348729	12.4058698	3.632950984	3.79913216	-0.166181177
NL43-3G-YFP_vs_NL43-3G-CFP	2	b	30	46	2016	2123.33	4280633	4280633	46.838	94426	94426	732.583	1476888	1476888	15.64069218	3.967232456	3.79913216	0.168100295
NL43-3G-YFP_vs_NL43-3G-CFP	2	b	30	47	2754	2593.996	7143866	7143866	94.011	258907	258907	1697.316	4674407	4674407	18.05438632	4.174277478	3.79913216	0.375145318
NL43-3G-YFP_vs_NL43-3G-CFP	2	b	30	48	5586	2600.272	14525118	14525118	94.136	525842	525842	1015.221	5671025	5671025	10.78465585	3.430908234	3.79913216	-0.368223927
NL43-3G-YFP_vs_NL43-3G-CFP	2	b	30	49	1786	1546.38	2761834	2761834	86.297	154126	154126	697.522	1245774	1245774	8.082828335	3.014860208	3.79913216	-0.784271953
NL43-3G-YFP_vs_NL43-3G-CFP	2	b	30	50	1650	960.201	1584331	1584331	31.832	52523	52523	250.228	412877	412877	7.860879995	2.974690826	3.79913216	-0.824441335
NL43-3G-YFP_vs_NL43-3G-CFP	2	b	30	51	1211	2685.328	3251932	3251932	129.862	157263	157263	1507.709	1825835	1825835	11.61007357	3.537305209	3.79913216	-0.261826951
NL43-3G-YFP_vs_NL43-3G-CFP	2	b	30	52	2696	9101.719	24538235	24538235	304.489	820902	820902	6216.038	16758439	16758439	20.4146646	4.35153396	3.79913216	0.5524018
NL43-3G-YFP_vs_NL43-3G-CFP	2	b	30	53	1913	4781.889	9147754	9147754	210.367	402432	402432	4118.206	7878128	7878128	19.57629612	4.291035924	3.79913216	0.491903764
NL43-3G-YFP_vs_NL43-3G-CFP	2	b	30	54	4323	10177.738	43998362	43998362	552.044	2386487	2386487	9044.774	39100560	39100560	16.38414959	4.034228887	3.79913216	0.235096727
NL43-3G-YFP_vs_NL43-3G-CFP	2	b	30	55	3487	6358.701	22172790	22172790	598.848	2088183	2088183	10392.642	36239142	36239142	17.35438992	4.117228744	3.79913216	0.318096584
NL43-3G-YFP_vs_NL43-3G-CFP	2	b	30	56	2952	4675.341	13801607	13801607	244.724	722424	722424	4468.16	13190007	13190007	18.25798562	4.190455698	3.79913216	0.391323538
NL43-3G-YFP_vs_NL43-3G-CFP	2	b	30	57	2050	1237.561	2537000	2537000	105	215251	215251	964.465	1977154	1977154	9.185341764	3.199333401	3.79913216	-0.599798759
NL43-3G-YFP_vs_NL43-3G-CFP	2	b	30	58	1579	1381.809	2181876	2181876	33.13	52313	52313	419.564	662491	662491	12.6639841	3.662659444	3.79913216	-0.136472717
NL43-3G-YFP_vs_NL43-3G-CFP	2	b	30	59	2135	5791.209	12364232	12364232	188.459	402361	402361	3194.154	6819519	6819519	16.94875746	4.083107606	3.79913216	0.283975445
NL43-3G-YFP_vs_NL43-3G-CFP	2	b	30	60	4648	10793.719	50169205	50169205	235.465	1094441	1094441	3774.404	17543428	17543428	16.02957857	4.002664591	3.79913216	0.203532431
NL43-3G-YFP_vs_NL43-3G-CFP	2	b	30	61	2324	4399.678	10224851	10224851	208.312	484116	484116	2489.822	5786346	5786346	11.95239571	3.579227912	3.79913216	-0.219904248
NL43-3G-YFP_vs_NL43-3G-CFP	2	b	30	62	1760	4838.665	8516051	8516051	277.379	488187	488187	3090.297	5438923	5438923	11.1410648	3.477815218	3.79913216	-0.321316942
NL43-3G-YFP_vs_NL43-3G-CFP	2	b	30	63	2256	514.375	1160429	1160429	5.537	12491	12491	22.539	50847	50847	4.070690897	2.025273676	3.79913216	-1.773858484
NL43-3G-YFP_vs_NL43-3G-CFP	2	b	30	64	3002	4274.011	12830580	12830580	566.113	1699472	1699472	7938.882	23832525	23832525	14.02348788	3.809773312	3.79913216	0.010641152
NL43-3G-YFP_vs_NL43-3G-CFP	2	b	30	65	1611	8899.693	14337406	14337406	178.353	287326	287326	2946.664	4747075	4747075	16.52156436	4.046278391	3.79913216	0.24714623
NL43-3G-YFP_vs_NL43-3G-CFP	2	b	30	66	3166	5549.326	17569165	17569165	6.56	20769	20769	23.645	74861	74861	3.604458568	1.849782566	3.79913216	-1.949349594
NL43-3G-YFP_vs_NL43-3G-CFP	2	b	30	67	1436	314.576	451731	451731	4.391	6305	6305	5.679	8155	8155	1.293417922	0.371188506	3.79913216	-3.427943654
NL43-3G-YFP_vs_NL43-3G-CFP	2	b	30	68	2712	5734.345	15551544	15551544	1035.14	2807301	2807301	11514.325	31226849	31226849	11.1234417	3.475531335	3.79913216	-0.323600825
NL43-3G-YFP_vs_NL43-3G-CFP	2	b	30	69	1887	7052.493	13308054	13308054	934.224	1762880	1762880	13641.236	25741013	25741013	14.60168191	3.868062652	3.79913216	0.068930491
NL43-3G-YFP_vs_NL43-3G-CFP	2	b	30	70	3362	4470.791	15030801	15030801	229.357	771097	771097	3354.145	11276637	11276637	14.62414845	3.870280716	3.79913216	0.071148555
NL43-3G-YFP_vs_NL43-3G-CFP	2	b	30	71	3632	3469.909	12602711	12602711	382.559	1389454	1389454	6179.637	22444442	22444442	16.15342573	4.013768251	3.79913216	0.214636091
NL43-3G-YFP_vs_NL43-3G-CFP	2	b	30	72	1867	6506.685	12147981	12147981	386.211	721056	721056	6631.857	12381677	12381677	17.17158861	4.10195161	3.79913216	0.30281945
NL43-3G-YFP_vs_NL43-3G-CFP	2	b	30	73	1896	3074.603	5829448	5829448	228.672	433563	433563	2167.572	4109717	4109717	9.47893847	3.244725503	3.79913216	-0.554406657
NL43-3G-YFP_vs_NL43-3G-CFP	2	b	30	74	1693	2259.787	3825820	3825820	49.261	83399	83399	1531.309	2592506	2592506	31.08557657	4.958173433	3.79913216	1.159041272
NL43-3G-YFP_vs_NL43-3G-CFP	2	b	30	75	791	784.929	620879	620879	66.307	52449	52449	4101.049	3243930	3243930	61.84922496	5.950683612	3.79913216	2.151551451
NL43-3G-YFP_vs_NL43-3G-CFP	2	b	30	76	2089	2601.748	5435051	5435051	157.581	329186	329186	1670.142	3488927	3488927	10.5986494	3.405808526	3.79913216	-0.393323634
NL43-3G-YFP_vs_NL43-3G-CFP	2	b	30	77	2912	15465.226	45034738	45034738	275.67	802750	802750	6215.001	18098082	18098082	22.54510371	4.494742241	3.79913216	0.695610081
NL43-3G-YFP_vs_NL43-3G-CFP	2	b	30	78	3186	1565.772	4988548	4988548	51.297	163431	163431	412.653	1314711	1314711	8.044440773	3.007992132	3.79913216	-0.791140028
NL43-3G-YFP_vs_NL43-3G-CFP	2	b	30	79	1859	6041.501	11231150	11231150	554.562	1030931	1030931	8706.055	16184556	16184556	15.69897112	3.972598106	3.79913216	0.173465946
NL43-3G-YFP_vs_NL43-3G-CFP	2	b	30	80	1814	1374.712	2493727	2493727	24.454	44359	44359	202.926	368107	368107	8.298361099	3.052826437	3.79913216	-0.746305724
NL43-3G-YFP_vs_NL43-3G-CFP	2	b	30	81	2947	5630.641	16593498	16593498	294.172	866925	866925	4040.209	11906497	11906497	13.73417193	3.779698024	3.79913216	-0.019434136
NL43-3G-YFP_vs_NL43-3G-CFP	2	b	30	82	2988	3785.843	11312098	11312098	166.056	496176	496176	1945.392	5812831	5812831	11.71526031	3.550317106	3.79913216	-0.248815055
NL43-3G-YFP_vs_NL43-3G-CFP	2	b	30	83	6025	2095.552	12625702	12625702	30.08	181232	181232	237.621	1431667	1431667	7.899636929	2.981786348	3.79913216	-0.817345812
NL43-3G-YFP_vs_NL43-3G-CFP	2	b	30	84	1111	2880.29	3200002	3200002	149.997	166647	166647	1475.548	1639334	1639334	9.837164785	3.29824257	3.79913216	-0.500889591
NL43-3G-YFP_vs_NL43-3G-CFP	2	b	30	85	3192	2436.04	7775839	7775839	112.675	359660	359660	764.058	2438872	2438872	6.781048768	2.76150842	3.79913216	-1.03762374
NL43-3G-YFP_vs_NL43-3G-CFP	2	b	30	86	1975	2930.375	5787491	5787491	79.251	156520	156520	1101.548	2175558	2175558	13.89955277	3.796966559	3.79913216	-0.002165601
NL43-3G-YFP_vs_NL43-3G-CFP	2	b	30	87	3000	3009.63	9028891	9028891	206.854	620562	620562	2843.902	8531707	8531707	13.74835552	3.781187159	3.79913216	-0.017945001
NL43-3G-YFP_vs_NL43-3G-CFP	2	b	30	88	1637	3360.252	5500732	5500732	83.189	136180	136180	1131.837	1852817	1852817	13.60564694	3.766133652	3.79913216	-0.032998508
NL43-3G-YFP_vs_NL43-3G-CFP	2	b	30	89	2231	7179.893	16018341	16018341	529.312	1180894	1180894	9777.186	21812901	21812901	18.4715148	4.207230278	3.79913216	0.408098117
NL43-3G-YFP_vs_NL43-3G-CFP	2	b	30	90	2209	2015.885	4453090	4453090	69.025	152477	152477	681.232	1504841	1504841	9.86929832	3.302947517	3.79913216	-0.496184644
NL43-3G-YFP_vs_NL43-3G-CFP	2	b	30	91	456	4543.237	2071716	2071716	167.897	76561	76561	3005.89	1370686	1370686	17.90318831	4.162144629	3.79913216	0.363012469
NL43-3G-YFP_vs_NL43-3G-CFP	2	b	30	92	2510	9422.757	23651119	23651119	118.414	297218	297218	1702.847	4274147	4274147	14.38051195	3.846043132	3.79913216	0.046910971
NL43-3G-YFP_vs_NL43-3G-CFP	2	b	30	93	2309	1309.892	3024541	3024541	39.083	90243	90243	599.382	1383972	1383972	15.33605931	3.938855916	3.79913216	0.139723756
NL43-3G-YFP_vs_NL43-3G-CFP	2	b	30	94	2614	1781.028	4655607	4655607	69.839	182558	182558	680.15	1777912	1777912	9.738888463	3.283757121	3.79913216	-0.515375039
NL43-3G-YFP_vs_NL43-3G-CFP	2	b	30	95	1630	1237.022	2016346	2016346	36.43	59381	59381	554.295	903501	903501	15.2153214	3.927452904	3.79913216	0.128320743
NL43-3G-YFP_vs_NL43-3G-CFP	2	b	30	96	3426	1177.139	4032877	4032877	39.384	134929	134929	379.337	1299608	1299608	9.631791535	3.267804168	3.79913216	-0.531327993
NL43-3G-YFP_vs_NL43-3G-CFP	2	b	30	97	1681	561.902	944558	944558	7.097	11930	11930	27.858	46830	46830	3.925398156	1.972838995	3.79913216	-1.826293165
NL43-3G-YFP_vs_NL43-3G-CFP	2	b	30	98	2491	744.385	1854262	1854262	24.482	60984	60984	200.575	499633	499633	8.192853863	3.034366082	3.79913216	-0.764766079
NL43-3G-YFP_vs_NL43-3G-CFP	2	b	30	99	3089	5194.397	16045491	16045491	743.532	2296771	2296771	9860.339	30458588	30458588	13.26148232	3.729170138	3.79913216	-0.069962022
NL43-3G-YFP_vs_NL43-3G-CFP	2	b	30	100	2957	2894.025	8557631	8557631	190.599	563600	563600	4239.096	12535008	12535008	22.24096522	4.475147495	3.79913216	0.676015335
NL43-3G-YFP_vs_NL43-3G-CFP	2	b	30	101	3069	1086.513	3334509	3334509	26.747	82086	82086	348.699	1070158	1070158	13.03703433	3.704543817	3.79913216	-0.094588343
NL43-3G-YFP_vs_NL43-3G-CFP	2	b	30	102	4841	4327.605	20949936	20949936	318.919	1543889	1543889	6316.048	30575988	30575988	19.80452481	4.30775818	3.79913216	0.50862602
NL43-3G-YFP_vs_NL43-3G-CFP	2	b	30	103	670	313.199	209843	209843	5.485	3675	3675	16.373	10970	10970	2.985034014	1.577747371	3.79913216	-2.22138479
NL43-3G-YFP_vs_NL43-3G-CFP	2	b	30	104	2001	1707.32	3416348	3416348	112.95	226012	226012	1495.495	2992485	2992485	13.24038104	3.726872737	3.79913216	-0.072259424
NL43-3G-YFP_vs_NL43-3G-CFP	2	b	30	105	3288	3405.715	11197990	11197990	313.86	1031971	1031971	5520.494	18151385	18151385	17.58904562	4.1366053	3.79913216	0.337473139
NL43-3G-YFP_vs_NL43-3G-CFP	2	b	30	106	2249	1006.332	2263240	2263240	35.25	79277	79277	540.203	1214917	1214917	15.32496184	3.937811577	3.79913216	0.138679416
NL43-3G-YFP_vs_NL43-3G-CFP	2	b	30	107	8366	4642.349	38837891	38837891	160.408	1341971	1341971	2874.661	24049416	24049416	17.92096551	4.163576461	3.79913216	0.3644443
NL43-3G-YFP_vs_NL43-3G-CFP	2	b	30	108	1501	872.056	1308956	1308956	25.249	37898	37898	387.158	581124	581124	15.33389625	3.938652418	3.79913216	0.139520258
NL43-3G-YFP_vs_NL43-3G-CFP	2	b	30	109	2082	1143.75	2381287	2381287	35.433	73771	73771	535.192	1114270	1114270	15.10444484	3.916901254	3.79913216	0.117769093
NL43-3G-YFP_vs_NL43-3G-CFP	2	b	30	110	3101	3428.753	10632563	10632563	253.875	787267	787267	3494.16	10835390	10835390	13.76329759	3.782754265	3.79913216	-0.016377895
NL43-3G-YFP_vs_NL43-3G-CFP	2	b	30	111	2836	2724.602	7726972	7726972	223.378	633501	633501	4439.437	12590244	12590244	19.87407123	4.312815536	3.79913216	0.513683376
NL43-3G-YFP_vs_NL43-3G-CFP	2	b	30	112	4303	2444.809	10520012	10520012	84.113	361938	361938	528.84	2275600	2275600	6.28726467	2.652432496	3.79913216	-1.146699664
NL43-3G-YFP_vs_NL43-3G-CFP	2	b	30	113	3990	564.961	2254193	2254193	24.141	96323	96323	200.381	799520	799520	8.300405926	3.053181892	3.79913216	-0.745950268
NL43-3G-YFP_vs_NL43-3G-CFP	2	b	30	114	2158	677.667	1462405	1462405	11.049	23844	23844	128.263	276792	276792	11.60845496	3.537104062	3.79913216	-0.262028098
NL43-3G-YFP_vs_NL43-3G-CFP	2	b	30	115	1867	1243.451	2321523	2321523	40.136	74934	74934	644.387	1203070	1203070	16.05506179	4.004956312	3.79913216	0.205824152
NL43-3G-YFP_vs_NL43-3G-CFP	2	b	30	116	775	1731.102	1341604	1341604	84.889	65789	65789	2825.778	2189978	2189978	33.28790527	5.056926183	3.79913216	1.257794023
NL43-3G-YFP_vs_NL43-3G-CFP	2	b	30	117	2021	440.697	890649	890649	5.567	11250	11250	19.767	39949	39949	3.551022222	1.828234389	3.79913216	-1.970897772
NL43-3G-YFP_vs_NL43-3G-CFP	2	b	30	118	2349	1248.468	2932652	2932652	52.576	123501	123501	656.225	1541472	1541472	12.48145359	3.641714055	3.79913216	-0.157418105
NL43-3G-YFP_vs_NL43-3G-CFP	2	b	30	119	3168	1930.605	6116158	6116158	65.622	207889	207889	639.425	2025698	2025698	9.744132686	3.284533779	3.79913216	-0.514598382
NL43-3G-YFP_vs_NL43-3G-CFP	2	b	30	120	2163	2575.393	5570574	5570574	103.88	224692	224692	1025.818	2218844	2218844	9.875046731	3.303787575	3.79913216	-0.495344585
NL43-3G-YFP_vs_NL43-3G-CFP	2	b	30	121	2277	1399.229	3186044	3186044	38.926	88635	88635	300.195	683544	683544	7.711897106	2.947085803	3.79913216	-0.852046357
NL43-3G-YFP_vs_NL43-3G-CFP	2	b	30	122	1767	617.844	1091730	1091730	5.832	10306	10306	26.859	47459	47459	4.604987386	2.203197204	3.79913216	-1.595934956
NL43-3G-YFP_vs_NL43-3G-CFP	2	b	30	123	2934	3529.444	10355390	10355390	359.93	1056035	1056035	6077.965	17832748	17832748	16.88651228	4.077799482	3.79913216	0.278667321
NL43-3G-YFP_vs_NL43-3G-CFP	2	b	30	124	2733	978.856	2675214	2675214	28.971	79179	79179	599.708	1639001	1639001	20.69994569	4.371555078	3.79913216	0.572422917
NL43-3G-YFP_vs_NL43-3G-CFP	2	b	30	125	1447	951.749	1377181	1377181	10.923	15806	15806	138.422	200297	200297	12.67221308	3.663596595	3.79913216	-0.135535566
NL43-3G-YFP_vs_NL43-3G-CFP	2	b	30	126	2164	1804.317	3904541	3904541	67.016	145022	145022	662.982	1434693	1434693	9.892933486	3.306398377	3.79913216	-0.492733783
NL43-3G-YFP_vs_NL43-3G-CFP	2	b	30	127	1515	1235.935	1872441	1872441	105.199	159377	159377	1076.753	1631281	1631281	10.23536018	3.355489967	3.79913216	-0.443642194
NL43-3G-YFP_vs_NL43-3G-CFP	2	b	30	128	3357	10729.567	36019158	36019158	984.835	3306090	3306090	13043.155	43785870	43785870	13.24400425	3.727267473	3.79913216	-0.071864687
NL43-3G-YFP_vs_NL43-3G-CFP	2	b	30	129	603	3586.619	2162731	2162731	764.814	461183	461183	11017.06	6643287	6643287	14.40488266	3.848486004	3.79913216	0.049353843
NL43-3G-YFP_vs_NL43-3G-CFP	2	b	30	130	1957	1822.344	3566328	3566328	70.856	138666	138666	817.327	1599508	1599508	11.53496892	3.527942211	3.79913216	-0.271189949
NL43-3G-YFP_vs_NL43-3G-CFP	2	b	30	131	1472	1895.564	2790270	2790270	97.192	143067	143067	865.066	1273377	1273377	8.900564071	3.153896769	3.79913216	-0.645235391
NL43-3G-YFP_vs_NL43-3G-CFP	2	b	30	132	1669	1632.241	2724211	2724211	45.506	75949	75949	539.812	900947	900947	11.86252617	3.568339365	3.79913216	-0.230792796
NL43-3G-YFP_vs_NL43-3G-CFP	2	b	30	133	855	1251.067	1069662	1069662	76.917	65764	65764	1676.752	1433623	1433623	21.79951037	4.446223826	3.79913216	0.647091666
NL43-3G-YFP_vs_NL43-3G-CFP	2	b	30	134	681	1329.204	905188	905188	242.568	165189	165189	2327.812	1585240	1585240	9.596522771	3.262511751	3.79913216	-0.53662041
NL43-3G-YFP_vs_NL43-3G-CFP	2	c	30	1	315	1187.495	374061	374061	21.479	6766	6766	793.079	249820	249820	36.92284954	5.206441993	3.79913216	1.407309833
NL43-3G-YFP_vs_NL43-3G-CFP	2	c	30	2	789	1447.907	1142399	1142399	39.109	30857	30857	731.764	577362	577362	18.71089218	4.225806446	3.79913216	0.426674286
NL43-3G-YFP_vs_NL43-3G-CFP	2	c	30	3	4564	888.933	4057091	4057091	22.524	102801	102801	144.32	658675	658675	6.40728203	2.679712495	3.79913216	-1.119419665
NL43-3G-YFP_vs_NL43-3G-CFP	2	c	30	4	780	580.758	452991	452991	10.281	8019	8019	92.071	71815	71815	8.955605437	3.162790968	3.79913216	-0.636341193
NL43-3G-YFP_vs_NL43-3G-CFP	2	c	30	5	1130	240.606	271885	271885	4.078	4608	4608	10.67	12057	12057	2.616536458	1.387658361	3.79913216	-2.411473799
NL43-3G-YFP_vs_NL43-3G-CFP	2	c	30	6	6178	2213.305	13673797	13673797	54.087	334150	334150	830.867	5133099	5133099	15.36166093	3.941262306	3.79913216	0.142130146
NL43-3G-YFP_vs_NL43-3G-CFP	2	c	30	7	2947	856.922	2525350	2525350	9.889	29143	29143	103.619	305364	305364	10.47812511	3.389308688	3.79913216	-0.409823473
NL43-3G-YFP_vs_NL43-3G-CFP	2	c	30	8	3202	930.719	2980163	2980163	6.723	21526	21526	66.669	213474	213474	9.917030568	3.309908203	3.79913216	-0.489223958
NL43-3G-YFP_vs_NL43-3G-CFP	2	c	30	9	3415	1042.09	3558738	3558738	14.558	49715	49715	100.36	342730	342730	6.893895203	2.785319368	3.79913216	-1.013812793
NL43-3G-YFP_vs_NL43-3G-CFP	2	c	30	10	3175	1114.978	3540055	3540055	46.042	146184	146184	438.273	1391517	1391517	9.518941881	3.250801214	3.79913216	-0.548330947
NL43-3G-YFP_vs_NL43-3G-CFP	2	c	30	11	3368	1004.813	3384211	3384211	32.992	111118	111118	490.535	1652121	1652121	14.86816717	3.89415491	3.79913216	0.095022749
NL43-3G-YFP_vs_NL43-3G-CFP	2	c	30	12	4728	22558.238	106655348	106655348	255.104	1206132	1206132	6087.782	28783031	28783031	23.86391456	4.576758813	3.79913216	0.777626652
NL43-3G-YFP_vs_NL43-3G-CFP	2	c	30	13	2866	685.463	1964538	1964538	12.935	37072	37072	55.826	159996	159996	4.315817868	2.109633983	3.79913216	-1.689498177
NL43-3G-YFP_vs_NL43-3G-CFP	2	c	30	14	4347	10966.98	47673462	47673462	293.072	1273986	1273986	4983.588	21663658	21663658	17.00462799	4.08785554	3.79913216	0.288723379
NL43-3G-YFP_vs_NL43-3G-CFP	2	c	30	15	2793	2107.593	5886507	5886507	160.735	448932	448932	2072.949	5789746	5789746	12.89671041	3.688931217	3.79913216	-0.110200943
NL43-3G-YFP_vs_NL43-3G-CFP	2	c	30	16	3161	764.911	2417883	2417883	40.873	129200	129200	405.787	1282692	1282692	9.927956656	3.311496817	3.79913216	-0.487635343
NL43-3G-YFP_vs_NL43-3G-CFP	2	c	30	17	3681	915.246	3369022	3369022	44.963	165507	165507	564.232	2076938	2076938	12.54894355	3.649494009	3.79913216	-0.149638152
NL43-3G-YFP_vs_NL43-3G-CFP	2	c	30	18	2218	685.376	1520164	1520164	40.402	89611	89611	450.267	998693	998693	11.14475901	3.478293516	3.79913216	-0.320838644
NL43-3G-YFP_vs_NL43-3G-CFP	2	c	30	19	2082	5473.197	11395197	11395197	684.53	1425192	1425192	9630.798	20051322	20051322	14.06920752	3.814469162	3.79913216	0.015337002
NL43-3G-YFP_vs_NL43-3G-CFP	2	c	30	20	2857	675.266	1929235	1929235	11.181	31943	31943	144.582	413071	413071	12.93150299	3.69281806	3.79913216	-0.1063141
NL43-3G-YFP_vs_NL43-3G-CFP	2	c	30	21	3010	3910.894	11771791	11771791	482.999	1453828	1453828	7434.165	22376837	22376837	15.39166738	3.944077622	3.79913216	0.144945462
NL43-3G-YFP_vs_NL43-3G-CFP	2	c	30	22	2408	2227.74	5364397	5364397	95.808	230706	230706	850.354	2047653	2047653	8.875594913	3.149843824	3.79913216	-0.649288337
NL43-3G-YFP_vs_NL43-3G-CFP	2	c	30	23	3116	3062.955	9544167	9544167	341.11	1062900	1062900	4355.965	13573187	13573187	12.76995672	3.674681731	3.79913216	-0.12445043
NL43-3G-YFP_vs_NL43-3G-CFP	2	c	30	24	2424	2364.514	5731583	5731583	85.917	208263	208263	729.735	1768878	1768878	8.493481799	3.08635609	3.79913216	-0.71277607
NL43-3G-YFP_vs_NL43-3G-CFP	2	c	30	25	6741	4546.709	30649366	30649366	127.365	858567	858567	1882.604	12690634	12690634	14.78118073	3.885689613	3.79913216	0.086557452
NL43-3G-YFP_vs_NL43-3G-CFP	2	c	30	26	3403	3607.394	12275963	12275963	89.331	303993	303993	1098.62	3738603	3738603	12.29831937	3.620389272	3.79913216	-0.178742888
NL43-3G-YFP_vs_NL43-3G-CFP	2	c	30	27	4664	6747.478	31470238	31470238	97.211	453393	453393	1314.534	6130986	6130986	13.52245403	3.757285088	3.79913216	-0.041847072
NL43-3G-YFP_vs_NL43-3G-CFP	2	c	30	28	3457	1638.599	5664638	5664638	38.637	133569	133569	459.292	1587772	1587772	11.88727923	3.571346643	3.79913216	-0.227785517
NL43-3G-YFP_vs_NL43-3G-CFP	2	c	30	29	2188	342.073	748456	748456	5.351	11709	11709	24.253	53065	53065	4.531983944	2.18014275	3.79913216	-1.61898941
NL43-3G-YFP_vs_NL43-3G-CFP	2	c	30	30	4781	1132.15	5412811	5412811	30.059	143713	143713	627.96	3002278	3002278	20.89078928	4.384795095	3.79913216	0.585662935
NL43-3G-YFP_vs_NL43-3G-CFP	2	c	30	31	3440	1110.219	3819155	3819155	54.066	185987	185987	578.527	1990134	1990134	10.70039304	3.419591884	3.79913216	-0.379540276
NL43-3G-YFP_vs_NL43-3G-CFP	2	c	30	32	5417	5205.873	28200215	28200215	183.086	991776	991776	3041.734	16477072	16477072	16.61370309	4.054301772	3.79913216	0.255169612
NL43-3G-YFP_vs_NL43-3G-CFP	2	c	30	33	1401	3319.233	4650246	4650246	136.305	190963	190963	1852.742	2595692	2595692	13.5926436	3.764754165	3.79913216	-0.034377996
NL43-3G-YFP_vs_NL43-3G-CFP	2	c	30	34	2080	3898.54	8108963	8108963	95.45	198537	198537	1501.216	3122529	3122529	15.72769307	3.975235168	3.79913216	0.176103007
NL43-3G-YFP_vs_NL43-3G-CFP	2	c	30	35	1481	2283.145	3381338	3381338	102.603	151955	151955	1082.275	1602850	1602850	10.54818861	3.398923368	3.79913216	-0.400208793
NL43-3G-YFP_vs_NL43-3G-CFP	2	c	30	36	2906	5506.311	16001339	16001339	123.643	359306	359306	1679.15	4879609	4879609	13.58064992	3.763480618	3.79913216	-0.035651542
NL43-3G-YFP_vs_NL43-3G-CFP	2	c	30	37	3575	9459.47	33817607	33817607	308.028	1101200	1101200	4172.362	14916194	14916194	13.54539956	3.759731046	3.79913216	-0.039401114
NL43-3G-YFP_vs_NL43-3G-CFP	2	c	30	38	729	3316.988	2418084	2418084	219.992	160374	160374	3252.73	2371240	2371240	14.78568845	3.886129515	3.79913216	0.086997355
NL43-3G-YFP_vs_NL43-3G-CFP	2	c	30	40	2067	706.719	1460788	1460788	20.183	41718	41718	80.263	165903	165903	3.976772616	1.991598074	3.79913216	-1.807534086
NL43-3G-YFP_vs_NL43-3G-CFP	2	c	30	41	2359	2161.262	5098418	5098418	67.355	158891	158891	744.048	1755209	1755209	11.04662316	3.465533514	3.79913216	-0.333598646
NL43-3G-YFP_vs_NL43-3G-CFP	2	c	30	42	3074	1522.523	4680236	4680236	49.485	152116	152116	637.055	1958307	1958307	12.87377396	3.686363138	3.79913216	-0.112769022
NL43-3G-YFP_vs_NL43-3G-CFP	2	c	30	43	2206	1221.653	2694966	2694966	24.127	53225	53225	211.82	467275	467275	8.779239079	3.134095903	3.79913216	-0.665036257
NL43-3G-YFP_vs_NL43-3G-CFP	2	c	30	44	1764	1995.052	3519272	3519272	53.704	94734	94734	863.701	1523569	1523569	16.0825997	4.007428727	3.79913216	0.208296567
NL43-3G-YFP_vs_NL43-3G-CFP	2	c	30	45	3096	1445.568	4475478	4475478	33.903	104965	104965	654.568	2026543	2026543	19.30684514	4.271040533	3.79913216	0.471908373
NL43-3G-YFP_vs_NL43-3G-CFP	2	c	30	47	5025	998.993	5019938	5019938	18.628	93604	93604	116.336	584586	584586	6.245310029	2.642773192	3.79913216	-1.156358969
NL43-3G-YFP_vs_NL43-3G-CFP	2	c	30	48	2950	793.317	2340285	2340285	27.644	81550	81550	135.229	398927	398927	4.891808706	2.290367989	3.79913216	-1.508764172
NL43-3G-YFP_vs_NL43-3G-CFP	2	c	30	49	2167	704.311	1526243	1526243	11.976	25952	25952	121.839	264025	264025	10.1735897	3.346756912	3.79913216	-0.452375248
NL43-3G-YFP_vs_NL43-3G-CFP	2	c	30	50	3252	977.125	3177609	3177609	82.026	266750	266750	551.072	1792085	1792085	6.718219306	2.748078891	3.79913216	-1.051053269
NL43-3G-YFP_vs_NL43-3G-CFP	2	c	30	51	2917	1008.841	2942790	2942790	99.17	289279	289279	1115.077	3252679	3252679	11.24408962	3.491094952	3.79913216	-0.308037208
NL43-3G-YFP_vs_NL43-3G-CFP	2	c	30	52	3101	1289.028	3997277	3997277	85.379	264759	264759	963.031	2986358	2986358	11.27953346	3.495635492	3.79913216	-0.303496668
NL43-3G-YFP_vs_NL43-3G-CFP	2	c	30	53	2764	520.897	1439759	1439759	8.658	23930	23930	53.342	147437	147437	6.161178437	2.623206319	3.79913216	-1.175925841
NL43-3G-YFP_vs_NL43-3G-CFP	2	c	30	54	3396	6430.465	21837860	21837860	578.865	1965825	1965825	7362.108	25001720	25001720	12.71818193	3.668820547	3.79913216	-0.130311614
NL43-3G-YFP_vs_NL43-3G-CFP	2	c	30	55	3335	7170.446	23913436	23913436	635.133	2118169	2118169	7404.364	24693554	24693554	11.65797158	3.543244884	3.79913216	-0.255887276
NL43-3G-YFP_vs_NL43-3G-CFP	2	c	30	56	3967	1812.089	7188559	7188559	13.78	54667	54667	121.691	482748	482748	8.830702252	3.142528171	3.79913216	-0.656603989
NL43-3G-YFP_vs_NL43-3G-CFP	2	c	30	57	2669	1558.471	4159559	4159559	33.798	90208	90208	329.34	879008	879008	9.744235545	3.284549008	3.79913216	-0.514583153
NL43-3G-YFP_vs_NL43-3G-CFP	2	c	30	58	2269	941.791	2136923	2136923	16.082	36489	36489	117.461	266520	266520	7.30411905	2.86871028	3.79913216	-0.93042188
NL43-3G-YFP_vs_NL43-3G-CFP	2	c	30	59	3506	1954.343	6851925	6851925	200.663	703524	703524	2274.425	7974133	7974133	11.33455717	3.502656123	3.79913216	-0.296476038
NL43-3G-YFP_vs_NL43-3G-CFP	2	c	30	60	5116	1333.597	6822684	6822684	100.138	512305	512305	1099.768	5626414	5626414	10.98254751	3.457140835	3.79913216	-0.341991326
NL43-3G-YFP_vs_NL43-3G-CFP	2	c	30	61	2401	1329.636	3192455	3192455	38.112	91506	91506	496.851	1192939	1192939	13.03672983	3.70451012	3.79913216	-0.09462204
NL43-3G-YFP_vs_NL43-3G-CFP	2	c	30	62	2053	2928.19	6011574	6011574	66.018	135534	135534	937.218	1924108	1924108	14.19649682	3.827463064	3.79913216	0.028330903
NL43-3G-YFP_vs_NL43-3G-CFP	2	c	30	63	2789	1572.507	4385721	4385721	87.904	245163	245163	761.58	2124047	2124047	8.663815502	3.115002521	3.79913216	-0.68412964
NL43-3G-YFP_vs_NL43-3G-CFP	2	c	30	64	4096	1409.163	5771930	5771930	102.375	419330	419330	1366.535	5597327	5597327	13.3482627	3.73858008	3.79913216	-0.06055208
NL43-3G-YFP_vs_NL43-3G-CFP	2	c	30	65	2479	4293.142	10642699	10642699	560.548	1389598	1389598	8330.004	20650079	20650079	14.86046972	3.893407813	3.79913216	0.094275653
NL43-3G-YFP_vs_NL43-3G-CFP	2	c	30	66	3741	1476.749	5524519	5524519	121.353	453980	453980	1065.058	3984381	3984381	8.776556236	3.133654963	3.79913216	-0.665477197
NL43-3G-YFP_vs_NL43-3G-CFP	2	c	30	67	2086	352.739	735813	735813	10.288	21460	21460	44.024	91834	91834	4.279310345	2.09737831	3.79913216	-1.70175385
NL43-3G-YFP_vs_NL43-3G-CFP	2	c	30	68	3356	908.692	3049572	3049572	9.361	31414	31414	122.214	410150	410150	13.05628064	3.706672068	3.79913216	-0.092460093
NL43-3G-YFP_vs_NL43-3G-CFP	2	c	30	69	3192	2021.171	6451579	6451579	207.805	663314	663314	2427.536	7748696	7748696	11.68179173	3.546189664	3.79913216	-0.252942497
NL43-3G-YFP_vs_NL43-3G-CFP	2	c	30	70	1641	368.314	604404	604404	4.98	8173	8173	10.629	17442	17442	2.134100086	1.093627838	3.79913216	-2.705504323
NL43-3G-YFP_vs_NL43-3G-CFP	2	c	30	71	3089	915.375	2827593	2827593	11.077	34216	34216	89.22	275602	275602	8.054769698	3.00984334	3.79913216	-0.78928882
NL43-3G-YFP_vs_NL43-3G-CFP	2	c	30	72	2804	6158.175	17267524	17267524	210.807	591103	591103	3600.817	10096690	10096690	17.08110092	4.094329059	3.79913216	0.295196898
NL43-3G-YFP_vs_NL43-3G-CFP	2	c	30	73	2988	665.529	1988602	1988602	6.697	20011	20011	34.478	103019	103019	5.148118535	2.364045272	3.79913216	-1.435086889
NL43-3G-YFP_vs_NL43-3G-CFP	2	c	30	74	1419	214.855	304879	304879	4.849	6881	6881	10.911	15482	15482	2.249963668	1.169901705	3.79913216	-2.629230455
NL43-3G-YFP_vs_NL43-3G-CFP	2	c	30	75	2664	839.501	2236430	2236430	6.611	17611	17611	29.828	79463	79463	4.512123105	2.17380643	3.79913216	-1.625325731
NL43-3G-YFP_vs_NL43-3G-CFP	2	c	30	76	1217	219.941	267668	267668	4.951	6025	6025	9.97	12134	12134	2.013941909	1.01002207	3.79913216	-2.78911009
NL43-3G-YFP_vs_NL43-3G-CFP	2	c	30	77	2350	686.201	1612572	1612572	6.594	15496	15496	39.913	93796	93796	6.052916882	2.59763054	3.79913216	-1.20150162
NL43-3G-YFP_vs_NL43-3G-CFP	2	c	30	78	2463	7738.183	19059144	19059144	257.903	635215	635215	4558.102	11226605	11226605	17.6737089	4.143532922	3.79913216	0.344400762
NL43-3G-YFP_vs_NL43-3G-CFP	2	c	30	79	3668	7530.316	27621198	27621198	43.448	159366	159366	906.019	3323278	3323278	20.85311798	4.382191208	3.79913216	0.583059048
NL43-3G-YFP_vs_NL43-3G-CFP	2	c	30	80	2637	2614.08	6893330	6893330	109.159	287851	287851	1041.369	2746090	2746090	9.539970332	3.25398478	3.79913216	-0.545147381
NL43-3G-YFP_vs_NL43-3G-CFP	2	c	30	81	3438	926.322	3184696	3184696	12.703	43673	43673	164.769	566477	566477	12.97087445	3.697203839	3.79913216	-0.101928321
NL43-3G-YFP_vs_NL43-3G-CFP	2	c	30	82	2422	4240.22	10269812	10269812	116.525	282223	282223	1282.178	3105436	3105436	11.00348306	3.459888364	3.79913216	-0.339243796
NL43-3G-YFP_vs_NL43-3G-CFP	2	c	30	83	2135	1061.655	2266634	2266634	31.346	66923	66923	619.013	1321592	1321592	19.74794914	4.303630929	3.79913216	0.504498769
NL43-3G-YFP_vs_NL43-3G-CFP	2	c	30	84	3189	725.917	2314949	2314949	16.331	52081	52081	151.033	481643	481643	9.247959909	3.209135144	3.79913216	-0.589997017
NL43-3G-YFP_vs_NL43-3G-CFP	2	c	30	85	3313	1273.021	4217518	4217518	102.655	340096	340096	1426.16	4724869	4724869	13.89275087	3.796260387	3.79913216	-0.002871773
NL43-3G-YFP_vs_NL43-3G-CFP	2	c	30	86	3907	3693.592	14430862	14430862	154.347	603032	603032	2313.942	9040572	9040572	14.99186113	3.906107589	3.79913216	0.106975429
NL43-3G-YFP_vs_NL43-3G-CFP	2	c	30	87	3324	925.871	3077595	3077595	64.851	215565	215565	719.167	2390511	2390511	11.0895136	3.471124184	3.79913216	-0.328007977
NL43-3G-YFP_vs_NL43-3G-CFP	2	c	30	88	2314	5862.94	13566844	13566844	313.398	725203	725203	4495.718	10403092	10403092	14.34507579	3.842483686	3.79913216	0.043351525
NL43-3G-YFP_vs_NL43-3G-CFP	2	c	30	89	4933	772.394	3810219	3810219	49.729	245313	245313	621.191	3064337	3064337	12.49153938	3.642879372	3.79913216	-0.156252789
NL43-3G-YFP_vs_NL43-3G-CFP	2	c	30	90	2627	1163.217	3055771	3055771	32.621	85695	85695	767.604	2016497	2016497	23.53109283	4.556496419	3.79913216	0.757364258
NL43-3G-YFP_vs_NL43-3G-CFP	2	c	30	91	1369	1244.375	1703549	1703549	105.06	143827	143827	915.985	1253984	1253984	8.718696768	3.124112503	3.79913216	-0.675019657
NL43-3G-YFP_vs_NL43-3G-CFP	2	c	30	92	3457	1784.454	6168856	6168856	272.185	940943	940943	3718.976	12856499	12856499	13.66341957	3.77224669	3.79913216	-0.026885471
NL43-3G-YFP_vs_NL43-3G-CFP	2	c	30	93	1470	2573.189	3782588	3782588	87.961	129302	129302	1011.954	1487573	1487573	11.5046403	3.524143972	3.79913216	-0.274988188
NL43-3G-YFP_vs_NL43-3G-CFP	2	a	30	1	424	1218.276	516549	516549	86.531	36689	36689	1693.818	718179	718179	19.57477718	4.29092398	3.79913216	0.49179182
NL43-3G-YFP_vs_NL43-3G-CFP	2	a	30	2	2744	1122.603	3080424	3080424	86.422	237141	237141	652.451	1790325	1790325	7.549622377	2.916404484	3.79913216	-0.882727676
NL43-3G-YFP_vs_NL43-3G-CFP	2	a	30	3	2066	1276.461	2637169	2637169	36.852	76136	76136	473.917	979113	979113	12.86005306	3.68482469	3.79913216	-0.11430747
NL43-3G-YFP_vs_NL43-3G-CFP	2	a	30	4	2123	966.309	2051475	2051475	8.548	18147	18147	97.625	207257	207257	11.42100623	3.513617857	3.79913216	-0.285514303
NL43-3G-YFP_vs_NL43-3G-CFP	2	a	30	5	4166	1126.03	4691042	4691042	59.624	248394	248394	524.843	2186498	2186498	8.802539514	3.137919798	3.79913216	-0.661212362
NL43-3G-YFP_vs_NL43-3G-CFP	2	a	30	6	5319	2546.374	13544163	13544163	98.485	523843	523843	769.311	4091963	4091963	7.811430142	2.965586706	3.79913216	-0.833545454
NL43-3G-YFP_vs_NL43-3G-CFP	2	a	30	7	4210	1978.367	8328926	8328926	41.931	176531	176531	1302.142	5482016	5482016	31.05412647	4.956713081	3.79913216	1.157580921
NL43-3G-YFP_vs_NL43-3G-CFP	2	a	30	8	4185	1587.474	6643580	6643580	58.721	245748	245748	458.521	1918911	1918911	7.80845012	2.96503622	3.79913216	-0.834095941
NL43-3G-YFP_vs_NL43-3G-CFP	2	a	30	9	2926	788.575	2307369	2307369	9.454	27663	27663	37.539	109840	109840	3.970646712	1.989374003	3.79913216	-1.809758157
NL43-3G-YFP_vs_NL43-3G-CFP	2	a	30	10	5349	958.102	5124889	5124889	6.173	33018	33018	29.587	158263	158263	4.793233994	2.26099937	3.79913216	-1.53813279
NL43-3G-YFP_vs_NL43-3G-CFP	2	a	30	11	2859	913.458	2611575	2611575	15.272	43664	43664	121.258	346677	346677	7.939652803	2.98907592	3.79913216	-0.81005624
NL43-3G-YFP_vs_NL43-3G-CFP	2	a	30	12	1800	745.392	1341706	1341706	7.618	13712	13712	13.106	23591	23591	1.720463827	0.78279756	3.79913216	-3.016334601
NL43-3G-YFP_vs_NL43-3G-CFP	2	a	30	13	6624	2465.126	16328994	16328994	72.508	480294	480294	637.072	4219963	4219963	8.786208031	3.135240659	3.79913216	-0.663891502
NL43-3G-YFP_vs_NL43-3G-CFP	2	a	30	14	4058	955.821	3878722	3878722	16.052	65140	65140	101.881	413434	413434	6.346852932	2.666041413	3.79913216	-1.133090747
NL43-3G-YFP_vs_NL43-3G-CFP	2	a	30	15	5423	2714.633	14721454	14721454	90.78	492302	492302	1020.99	5536828	5536828	11.24681192	3.4914442	3.79913216	-0.30768796
NL43-3G-YFP_vs_NL43-3G-CFP	2	a	30	16	3312	1023.575	3390079	3390079	7.649	25332	25332	30.738	101805	101805	4.018829938	2.006775529	3.79913216	-1.792356631
NL43-3G-YFP_vs_NL43-3G-CFP	2	a	30	17	4089	1545.307	6318761	6318761	41.735	170655	170655	473.819	1937445	1937445	11.35299288	3.505000766	3.79913216	-0.294131394
NL43-3G-YFP_vs_NL43-3G-CFP	2	a	30	18	2161	754.351	1630152	1630152	11.435	24711	24711	67.068	144934	144934	5.865161264	2.552170776	3.79913216	-1.246961384
NL43-3G-YFP_vs_NL43-3G-CFP	2	a	30	19	3159	1583.873	5003456	5003456	54.423	171921	171921	663.163	2094931	2094931	12.18542819	3.607085043	3.79913216	-0.192047118
NL43-3G-YFP_vs_NL43-3G-CFP	2	a	30	20	2898	1134.364	3287386	3287386	44.094	127784	127784	354.228	1026554	1026554	8.033509673	3.006030409	3.79913216	-0.793101752
NL43-3G-YFP_vs_NL43-3G-CFP	2	a	30	21	3552	1027.269	3648861	3648861	9.957	35369	35369	151.642	538634	538634	15.22898584	3.928747965	3.79913216	0.129615804
NL43-3G-YFP_vs_NL43-3G-CFP	2	a	30	22	3957	6904.927	27322796	27322796	73.355	290266	290266	907.191	3589753	3589753	12.36711499	3.628437082	3.79913216	-0.170695079
NL43-3G-YFP_vs_NL43-3G-CFP	2	a	30	23	2418	3358.613	8121127	8121127	545.733	1319583	1319583	7636.832	18465860	18465860	13.99370862	3.806706452	3.79913216	0.007574291
NL43-3G-YFP_vs_NL43-3G-CFP	2	a	30	24	2331	2969.274	6921378	6921378	367.637	856962	856962	7055.029	16445273	16445273	19.19020097	4.262297915	3.79913216	0.463165754
NL43-3G-YFP_vs_NL43-3G-CFP	2	a	30	25	2561	7954.773	20372173	20372173	138.964	355888	355888	2484.856	6363716	6363716	17.8812323	4.160374259	3.79913216	0.361242099
NL43-3G-YFP_vs_NL43-3G-CFP	2	a	30	26	4704	1248.518	5873028	5873028	26.983	126927	126927	206.943	973460	973460	7.669447793	2.939122706	3.79913216	-0.860009454
NL43-3G-YFP_vs_NL43-3G-CFP	2	a	30	27	2422	913.822	2213276	2213276	36.333	87998	87998	396.633	960646	960646	10.91667992	3.448462253	3.79913216	-0.350669907
NL43-3G-YFP_vs_NL43-3G-CFP	2	a	30	28	2717	764.651	2077556	2077556	34.445	93586	93586	247.738	673103	673103	7.192347146	2.846462656	3.79913216	-0.952669505
NL43-3G-YFP_vs_NL43-3G-CFP	2	a	30	29	3576	2467.23	8822816	8822816	233.585	835301	835301	3619.033	12941661	12941661	15.49341016	3.953582817	3.79913216	0.154450656
NL43-3G-YFP_vs_NL43-3G-CFP	2	a	30	30	3523	1011.05	3561928	3561928	34.383	121132	121132	281.819	992847	992847	8.196405574	3.034991373	3.79913216	-0.764140787
NL43-3G-YFP_vs_NL43-3G-CFP	2	a	30	31	6785	5551.524	37667087	37667087	183.938	1248022	1248022	3482.257	23627114	23627114	18.93164864	4.242728147	3.79913216	0.443595986
NL43-3G-YFP_vs_NL43-3G-CFP	2	a	30	32	8508	5002.469	42561006	42561006	141.814	1206556	1206556	2182.451	18568291	18568291	15.38949788	3.943874256	3.79913216	0.144742095
NL43-3G-YFP_vs_NL43-3G-CFP	2	a	30	33	10864	3287.368	35713961	35713961	107.808	1171227	1171227	1395.429	15159939	15159939	12.94363859	3.694171326	3.79913216	-0.104960834
NL43-3G-YFP_vs_NL43-3G-CFP	2	a	30	34	1957	1028.015	2011825	2011825	7.15	13992	13992	39.458	77219	77219	5.518796455	2.464353677	3.79913216	-1.334778483
NL43-3G-YFP_vs_NL43-3G-CFP	2	a	30	35	3037	881.084	2675851	2675851	28.946	87908	87908	322.009	977941	977941	11.12459617	3.475681061	3.79913216	-0.323451099
NL43-3G-YFP_vs_NL43-3G-CFP	2	a	30	36	1867	1085.695	2026993	2026993	7.104	13264	13264	43.194	80643	80643	6.079840169	2.604033398	3.79913216	-1.195098763
NL43-3G-YFP_vs_NL43-3G-CFP	2	a	30	37	2118	813.839	1723712	1723712	46.193	97837	97837	449.099	951191	951191	9.722201212	3.281282993	3.79913216	-0.517849168
NL43-3G-YFP_vs_NL43-3G-CFP	2	a	30	38	3591	710.94	2552986	2552986	9.912	35594	35594	118.873	426874	426874	11.99286397	3.584104319	3.79913216	-0.215027842
NL43-3G-YFP_vs_NL43-3G-CFP	2	a	30	39	2873	955.441	2744983	2744983	47.526	136543	136543	727.995	2091531	2091531	15.31774606	3.937132121	3.79913216	0.137999961
NL43-3G-YFP_vs_NL43-3G-CFP	2	a	30	40	2503	1121.616	2807405	2807405	90.52	226572	226572	1321.987	3308934	3308934	14.60433769	3.868325028	3.79913216	0.069192868
NL43-3G-YFP_vs_NL43-3G-CFP	2	a	30	41	4414	1498.106	6612642	6612642	75.167	331786	331786	878.681	3878500	3878500	11.68976388	3.547173885	3.79913216	-0.251958276
NL43-3G-YFP_vs_NL43-3G-CFP	2	a	30	42	4013	1292.753	5187819	5187819	82.371	330554	330554	964.923	3872236	3872236	11.71438252	3.550209005	3.79913216	-0.248923155
NL43-3G-YFP_vs_NL43-3G-CFP	2	a	30	43	2842	2855.331	8114850	8114850	206.517	586921	586921	3602.629	10238673	10238673	17.44472084	4.124718606	3.79913216	0.325586445
NL43-3G-YFP_vs_NL43-3G-CFP	2	a	30	44	2841	4641.624	13186853	13186853	269.516	765696	765696	4583.895	13022847	13022847	17.0078556	4.088129348	3.79913216	0.288997188
NL43-3G-YFP_vs_NL43-3G-CFP	2	a	30	45	4120	4782.676	19704625	19704625	132.371	545368	545368	2555.505	10528680	10528680	19.30564316	4.270950713	3.79913216	0.471818553
NL43-3G-YFP_vs_NL43-3G-CFP	2	a	30	46	4969	1002.898	4983400	4983400	7.651	38017	38017	69.324	344471	344471	9.060972723	3.179665936	3.79913216	-0.619466224
NL43-3G-YFP_vs_NL43-3G-CFP	2	a	30	47	3504	4220.134	14787350	14787350	159.896	560275	560275	2729.901	9565573	9565573	17.0729963	4.093644367	3.79913216	0.294512207
NL43-3G-YFP_vs_NL43-3G-CFP	2	a	30	48	4749	5124.537	24336424	24336424	396.778	1884301	1884301	5418.267	25731350	25731350	13.65564737	3.771425804	3.79913216	-0.027706356
NL43-3G-YFP_vs_NL43-3G-CFP	2	a	30	49	4600	1489.899	6853535	6853535	87.916	404414	404414	860.746	3959432	3959432	9.790541376	3.291388637	3.79913216	-0.507743523
NL43-3G-YFP_vs_NL43-3G-CFP	2	a	30	50	2562	1283.617	3288628	3288628	70.721	181188	181188	538.208	1378888	1378888	7.610261165	2.927945964	3.79913216	-0.871186196
NL43-3G-YFP_vs_NL43-3G-CFP	2	a	30	51	3111	1123.526	3495290	3495290	51.921	161527	161527	323.764	1007230	1007230	6.235675769	2.640545916	3.79913216	-1.158586245
NL43-3G-YFP_vs_NL43-3G-CFP	2	a	30	52	3121	2716.234	8477365	8477365	113.646	354689	354689	1474.592	4602202	4602202	12.9753164	3.697697814	3.79913216	-0.101434346
NL43-3G-YFP_vs_NL43-3G-CFP	2	a	30	53	3297	1477.191	4870298	4870298	120.187	396258	396258	690.695	2277222	2277222	5.746816468	2.522762976	3.79913216	-1.276369185
NL43-3G-YFP_vs_NL43-3G-CFP	2	a	30	54	2356	923.098	2174820	2174820	67.937	160059	160059	1374.446	3238194	3238194	20.23125223	4.338513714	3.79913216	0.539381554
NL43-3G-YFP_vs_NL43-3G-CFP	2	a	30	55	2244	2037.188	4571450	4571450	91.407	205117	205117	840.398	1885852	1885852	9.194030724	3.200697487	3.79913216	-0.598434673
NL43-3G-YFP_vs_NL43-3G-CFP	2	a	30	56	3503	1518.539	5319443	5319443	125.669	440218	440218	779.959	2732195	2732195	6.206459073	2.633770412	3.79913216	-1.165361748
NL43-3G-YFP_vs_NL43-3G-CFP	2	a	30	57	1613	572.001	922637	922637	18.906	30495	30495	95.095	153388	153388	5.029939334	2.330541	3.79913216	-1.46859116
NL43-3G-YFP_vs_NL43-3G-CFP	2	a	30	58	585	1041.619	609347	609347	18.52	10834	10834	529.056	309498	309498	28.56728817	4.836292186	3.79913216	1.037160025
NL43-3G-YFP_vs_NL43-3G-CFP	2	a	30	59	4913	1236.167	6073289	6073289	21.183	104071	104071	285.384	1402093	1402093	13.47246591	3.751942031	3.79913216	-0.047190129
NL43-3G-YFP_vs_NL43-3G-CFP	2	a	30	60	3515	2958.21	10398107	10398107	126.213	443638	443638	1191.629	4188576	4188576	9.44142747	3.239005	3.79913216	-0.56012716
NL43-3G-YFP_vs_NL43-3G-CFP	2	a	30	61	2951	1013.684	2991381	2991381	13.295	39235	39235	83.88	247529	247529	6.308882375	2.657384453	3.79913216	-1.141747707
NL43-3G-YFP_vs_NL43-3G-CFP	2	a	30	62	3166	3723.248	11787802	11787802	113.872	360520	360520	1132.524	3585572	3585572	9.945556419	3.314052087	3.79913216	-0.485080073
NL43-3G-YFP_vs_NL43-3G-CFP	2	a	30	63	5953	5736.781	34151059	34151059	120.461	717107	717107	1782.452	10610934	10610934	14.79686295	3.887219441	3.79913216	0.08808728
NL43-3G-YFP_vs_NL43-3G-CFP	2	a	30	64	2869	1653.083	4742694	4742694	48.785	139963	139963	388.615	1114936	1114936	7.965933854	2.9938435	3.79913216	-0.80528866
NL43-3G-YFP_vs_NL43-3G-CFP	2	a	30	65	1948	427.266	832314	832314	5.733	11167	11167	29.317	57109	57109	5.114086147	2.354476463	3.79913216	-1.444655697
NL43-3G-YFP_vs_NL43-3G-CFP	2	a	30	66	2769	1418.537	3927930	3927930	44.773	123977	123977	403.876	1118334	1118334	9.020495737	3.173206721	3.79913216	-0.625925439
NL43-3G-YFP_vs_NL43-3G-CFP	2	a	30	67	7759	3068.032	23804860	23804860	420.537	3262950	3262950	6109.587	47404284	47404284	14.52804487	3.860768658	3.79913216	0.061636498
NL43-3G-YFP_vs_NL43-3G-CFP	2	a	30	68	7680	8735.109	67085636	67085636	206.962	1589467	1589467	3115.081	23923822	23923822	15.05147449	3.91183292	3.79913216	0.112700759
NL43-3G-YFP_vs_NL43-3G-CFP	2	a	30	69	3068	2624.312	8051390	8051390	72.093	221181	221181	803.977	2466601	2466601	11.15195699	3.479224998	3.79913216	-0.319907163
NL43-3G-YFP_vs_NL43-3G-CFP	2	a	30	70	2254	1625.063	3662891	3662891	66.769	150497	150497	542.416	1222606	1222606	8.123789843	3.022152919	3.79913216	-0.776979242
NL43-3G-YFP_vs_NL43-3G-CFP	2	a	30	71	3498	8608.699	30113230	30113230	166.745	583274	583274	2469.242	8637410	8637410	14.80849481	3.888353102	3.79913216	0.089220941
NL43-3G-YFP_vs_NL43-3G-CFP	2	a	30	72	4376	2918.367	12770776	12770776	144.26	631283	631283	2216.353	9698762	9698762	15.36357228	3.9414418	3.79913216	0.14230964
NL43-3G-YFP_vs_NL43-3G-CFP	2	a	30	73	2429	979.084	2378196	2378196	66.338	161136	161136	597.504	1451338	1451338	9.006913415	3.171032793	3.79913216	-0.628099368
NL43-3G-YFP_vs_NL43-3G-CFP	2	a	30	74	1372	390.273	535455	535455	4.621	6340	6340	11.493	15769	15769	2.487223975	1.314536428	3.79913216	-2.484595732
NL43-3G-YFP_vs_NL43-3G-CFP	2	a	30	75	2173	884.741	1922542	1922542	15.012	32622	32622	194.974	423678	423678	12.9874931	3.699051078	3.79913216	-0.100081083
NL43-3G-YFP_vs_NL43-3G-CFP	2	a	30	76	2965	3030.385	8985091	8985091	95.092	281949	281949	1190.825	3530795	3530795	12.52281441	3.646486929	3.79913216	-0.152645232
NL43-3G-YFP_vs_NL43-3G-CFP	2	a	30	77	3603	3037.304	10943408	10943408	35.551	128091	128091	333.943	1203198	1203198	9.393306321	3.231633057	3.79913216	-0.567499103
NL43-3G-YFP_vs_NL43-3G-CFP	2	a	30	78	5373	4968.422	26695333	26695333	167.314	898976	898976	2166.014	11637992	11637992	12.9458317	3.694415749	3.79913216	-0.104716412
NL43-3G-YFP_vs_NL43-3G-CFP	2	a	30	79	4417	2186.567	9658065	9658065	145.504	642693	642693	1636.665	7229151	7229151	11.24821805	3.491624561	3.79913216	-0.307507599
NL43-3G-YFP_vs_NL43-3G-CFP	2	a	30	80	2136	5004.431	10689465	10689465	347.593	742459	742459	5213.62	11136293	11136293	14.99920265	3.906813905	3.79913216	0.107681744
NL43-3G-YFP_vs_NL43-3G-CFP	2	a	30	81	2248	4912.394	11043062	11043062	271.157	609560	609560	4238.105	9527261	9527261	15.62973456	3.966221372	3.79913216	0.167089212
NL43-3G-YFP_vs_NL43-3G-CFP	2	a	30	82	5037	16506.058	83141015	83141015	739.683	3725783	3725783	12331.122	62111864	62111864	16.67082168	4.059253309	3.79913216	0.260121149
NL43-3G-YFP_vs_NL43-3G-CFP	2	a	30	83	1150	523.268	601758	601758	10.843	12470	12470	99.481	114403	114403	9.17425822	3.197591514	3.79913216	-0.601540646
NL43-3G-YFP_vs_NL43-3G-CFP	2	a	30	84	4608	2950.581	13596277	13596277	104.255	480408	480408	1006.882	4639713	4639713	9.657859569	3.271703486	3.79913216	-0.527428674
NL43-3G-YFP_vs_NL43-3G-CFP	2	a	30	85	2351	867.773	2040135	2040135	18.827	44263	44263	78.33	184153	184153	4.160427445	2.056731759	3.79913216	-1.742400401
NL43-3G-YFP_vs_NL43-3G-CFP	2	a	30	86	1137	292.538	332616	332616	4.318	4909	4909	12.156	13821	13821	2.815441027	1.493360932	3.79913216	-2.305771228
NL43-3G-YFP_vs_NL43-3G-CFP	2	a	30	87	4574	7754.468	35468936	35468936	164.996	754690	754690	2246.041	10273390	10273390	13.61272841	3.766884351	3.79913216	-0.03224781
NL43-3G-YFP_vs_NL43-3G-CFP	2	a	30	88	3109	2355.863	7324378	7324378	154.229	479497	479497	982.983	3056095	3056095	6.373543526	2.672095697	3.79913216	-1.127036464
NL43-3G-YFP_vs_NL43-3G-CFP	2	a	30	89	3051	1090.067	3325795	3325795	90.041	274715	274715	1334.616	4071912	4071912	14.82231403	3.889698791	3.79913216	0.090566631
NL43-3G-YFP_vs_NL43-3G-CFP	2	a	30	90	1318	1734.238	2285726	2285726	62.022	81745	81745	824.147	1086226	1086226	13.28798092	3.732050001	3.79913216	-0.067082159
NL43-3G-YFP_vs_NL43-3G-CFP	2	a	30	91	234	1751.842	409931	409931	25.415	5947	5947	810.338	189619	189619	31.88481587	4.994797645	3.79913216	1.195665485
NL43-3G-NB-YFP_vs_NL43-3G-NB-CFP	2	a	30	1	2370	1142.644	2708066	2708066	75.281	178415	178415	855.401	2027301	2027301	11.36283945	3.506251488	3.79913216	-0.292880672
NL43-3G-NB-YFP_vs_NL43-3G-NB-CFP	2	a	30	2	6589	14094.205	92866720	92866720	382.708	2521663	2521663	6956.924	45839172	45839172	18.17815148	4.184133596	3.79913216	0.385001435
NL43-3G-NB-YFP_vs_NL43-3G-NB-CFP	2	a	30	3	3287	2655.301	8727974	8727974	83.898	275772	275772	1422.409	4675460	4675460	16.95407801	4.083560425	3.79913216	0.284428265
NL43-3G-NB-YFP_vs_NL43-3G-NB-CFP	2	a	30	4	4984	3174.694	15822676	15822676	37.935	189067	189067	641.586	3197667	3197667	16.91287745	4.080050226	3.79913216	0.280918066
NL43-3G-NB-YFP_vs_NL43-3G-NB-CFP	2	a	30	5	2620	1511.671	3960578	3960578	63.419	166157	166157	1258.701	3297796	3297796	19.84746956	4.310883179	3.79913216	0.511751018
NL43-3G-NB-YFP_vs_NL43-3G-NB-CFP	2	a	30	6	11512	4998.309	57540530	57540530	101.604	1169663	1169663	1024.339	11792185	11792185	10.08169447	3.333666234	3.79913216	-0.465465927
NL43-3G-NB-YFP_vs_NL43-3G-NB-CFP	2	a	30	7	3525	3329.877	11737816	11737816	52.155	183847	183847	1117.753	3940081	3940081	21.43130429	4.421647749	3.79913216	0.622515588
NL43-3G-NB-YFP_vs_NL43-3G-NB-CFP	2	a	30	8	4090	2674.189	10937433	10937433	87.139	356398	356398	650.603	2660966	2660966	7.466276466	2.900388931	3.79913216	-0.89874323
NL43-3G-NB-YFP_vs_NL43-3G-NB-CFP	2	a	30	9	5685	5695.636	32379692	32379692	88.62	503804	503804	697.141	3963245	3963245	7.866640598	2.975747673	3.79913216	-0.823384487
NL43-3G-NB-YFP_vs_NL43-3G-NB-CFP	2	a	30	10	3925	2153.956	8454279	8454279	41.801	164070	164070	734.992	2884845	2884845	17.58301335	4.136110433	3.79913216	0.336978273
NL43-3G-NB-YFP_vs_NL43-3G-NB-CFP	2	a	30	11	1111	9312.329	10345998	10345998	222.523	247223	247223	4878.042	5419505	5419505	21.92152429	4.454276213	3.79913216	0.655144053
NL43-3G-NB-YFP_vs_NL43-3G-NB-CFP	2	a	30	12	4335	5263.248	22816179	22816179	529.39	2294906	2294906	5344.21	23167152	23167152	10.09503309	3.335573734	3.79913216	-0.463558426
NL43-3G-NB-YFP_vs_NL43-3G-NB-CFP	2	a	30	13	8884	3211.765	28533318	28533318	143.828	1277769	1277769	2485.309	22079482	22079482	17.27971331	4.111007377	3.79913216	0.311875217
NL43-3G-NB-YFP_vs_NL43-3G-NB-CFP	2	a	30	14	2915	2125.34	6195365	6195365	65.508	190955	190955	647.98	1888863	1888863	9.891665576	3.306213465	3.79913216	-0.492918695
NL43-3G-NB-YFP_vs_NL43-3G-NB-CFP	2	a	30	15	3342	2404.945	8037325	8037325	56.788	189787	189787	405.039	1353642	1353642	7.132427405	2.834393158	3.79913216	-0.964739002
NL43-3G-NB-YFP_vs_NL43-3G-NB-CFP	2	a	30	16	2672	1768.468	4725347	4725347	40.886	109247	109247	264.163	705843	705843	6.46098291	2.691753659	3.79913216	-1.107378501
NL43-3G-NB-YFP_vs_NL43-3G-NB-CFP	2	a	30	17	1180	742.123	875705	875705	10.025	11829	11829	54.113	63853	63853	5.398004903	2.432426287	3.79913216	-1.366705873
NL43-3G-NB-YFP_vs_NL43-3G-NB-CFP	2	a	30	18	5199	2976.775	15476254	15476254	125.991	655026	655026	1419.114	7377976	7377976	11.26363839	3.493601018	3.79913216	-0.305531142
NL43-3G-NB-YFP_vs_NL43-3G-NB-CFP	2	a	30	19	3384	3750.853	12692887	12692887	89.317	302248	302248	1888.994	6392356	6392356	21.14937402	4.402543058	3.79913216	0.603410898
NL43-3G-NB-YFP_vs_NL43-3G-NB-CFP	2	a	30	20	2906	6192.487	17995368	17995368	356.765	1036759	1036759	5475.255	15911090	15911090	15.34695141	3.939880196	3.79913216	0.140748035
NL43-3G-NB-YFP_vs_NL43-3G-NB-CFP	2	a	30	21	1664	1545.834	2572267	2572267	66.633	110877	110877	540.346	899136	899136	8.109310317	3.019579221	3.79913216	-0.779552939
NL43-3G-NB-YFP_vs_NL43-3G-NB-CFP	2	a	30	22	2989	2294.108	6857089	6857089	84.793	253447	253447	1233.355	3686499	3686499	14.54544343	3.862495373	3.79913216	0.063363213
NL43-3G-NB-YFP_vs_NL43-3G-NB-CFP	2	a	30	23	1797	906.421	1628839	1628839	15.723	28255	28255	147.474	265011	265011	9.379260308	3.22947415	3.79913216	-0.569658011
NL43-3G-NB-YFP_vs_NL43-3G-NB-CFP	2	a	30	24	2968	2365.162	7019800	7019800	63.821	189420	189420	979.826	2908124	2908124	15.35278218	3.940428214	3.79913216	0.141296054
NL43-3G-NB-YFP_vs_NL43-3G-NB-CFP	2	a	30	25	2169	1523.196	3303813	3303813	31.647	68642	68642	326.632	708465	708465	10.32115906	3.367533088	3.79913216	-0.431599072
NL43-3G-NB-YFP_vs_NL43-3G-NB-CFP	2	a	30	26	3000	3247.294	9741881	9741881	46.178	138534	138534	759.823	2279468	2279468	16.45421341	4.040385155	3.79913216	0.241252995
NL43-3G-NB-YFP_vs_NL43-3G-NB-CFP	2	a	30	27	3236	2606.04	8433147	8433147	60.457	195640	195640	715.073	2313975	2313975	11.82771928	3.564100003	3.79913216	-0.235032157
NL43-3G-NB-YFP_vs_NL43-3G-NB-CFP	2	a	30	28	2593	1703.652	4417570	4417570	53.746	139363	139363	414.905	1075849	1075849	7.719760625	2.948556113	3.79913216	-0.850576047
NL43-3G-NB-YFP_vs_NL43-3G-NB-CFP	2	a	30	29	7929	7491.34	59398835	59398835	168.234	1333927	1333927	3276.45	25978970	25978970	19.47555601	4.283592611	3.79913216	0.484460451
NL43-3G-NB-YFP_vs_NL43-3G-NB-CFP	2	a	30	30	6208	9083.423	56389889	56389889	132.867	824841	824841	1957.039	12149298	12149298	14.72926055	3.8806131	3.79913216	0.081480939
NL43-3G-NB-YFP_vs_NL43-3G-NB-CFP	2	a	30	31	1242	1052.791	1307566	1307566	69.173	85913	85913	2982.775	3704606	3704606	43.12043579	5.430299853	3.79913216	1.631167693
NL43-3G-NB-YFP_vs_NL43-3G-NB-CFP	2	a	30	32	1684	798.255	1344262	1344262	28.604	48169	48169	142.887	240622	240622	4.995370466	2.320591675	3.79913216	-1.478540485
NL43-3G-NB-YFP_vs_NL43-3G-NB-CFP	2	a	30	33	1449	2811.618	4074035	4074035	65.355	94700	94700	514.979	746205	746205	7.87967265	2.978135696	3.79913216	-0.820996464
NL43-3G-NB-YFP_vs_NL43-3G-NB-CFP	2	a	30	34	2545	2137.184	5439133	5439133	67.841	172656	172656	564.525	1436717	1436717	8.321268881	3.056803537	3.79913216	-0.742328624
NL43-3G-NB-YFP_vs_NL43-3G-NB-CFP	2	a	30	35	2052	6190.793	12703508	12703508	177.822	364890	364890	2358.531	4839705	4839705	13.26346296	3.729385593	3.79913216	-0.069746567
NL43-3G-NB-YFP_vs_NL43-3G-NB-CFP	2	a	30	36	3082	6144.047	18935954	18935954	135.588	417882	417882	1731.588	5336754	5336754	12.77095927	3.674794989	3.79913216	-0.124337171
NL43-3G-NB-YFP_vs_NL43-3G-NB-CFP	2	a	30	37	4223	6727.061	28408379	28408379	43.164	182282	182282	448.076	1892223	1892223	10.38074522	3.375838111	3.79913216	-0.423294049
NL43-3G-NB-YFP_vs_NL43-3G-NB-CFP	2	a	30	38	3633	3025.132	10990304	10990304	82.339	299138	299138	723.626	2628933	2628933	8.788361893	3.135594279	3.79913216	-0.663537881
NL43-3G-NB-YFP_vs_NL43-3G-NB-CFP	2	a	30	39	2012	520.894	1048038	1048038	10.61	21347	21347	59.058	118824	118824	5.566309083	2.47672102	3.79913216	-1.32241114
NL43-3G-NB-YFP_vs_NL43-3G-NB-CFP	2	a	30	40	2412	2090.517	5042326	5042326	151.644	365765	365765	1867.593	4504635	4504635	12.31565349	3.622421277	3.79913216	-0.176710883
NL43-3G-NB-YFP_vs_NL43-3G-NB-CFP	2	a	30	41	2645	8723.927	23074788	23074788	224.1	592744	592744	4376.9	11576900	11576900	19.53102857	4.287696023	3.79913216	0.488563863
NL43-3G-NB-YFP_vs_NL43-3G-NB-CFP	2	a	30	42	2739	1804.001	4941158	4941158	63.082	172782	172782	352.368	965137	965137	5.585865426	2.481780817	3.79913216	-1.317351344
NL43-3G-NB-YFP_vs_NL43-3G-NB-CFP	2	a	30	43	2812	2255.055	6341216	6341216	38.153	107287	107287	366.928	1031801	1031801	9.617204321	3.26561757	3.79913216	-0.533514591
NL43-3G-NB-YFP_vs_NL43-3G-NB-CFP	2	a	30	44	3062	3214.917	9844077	9844077	281.17	860943	860943	3560.876	10903401	10903401	12.6644865	3.662716677	3.79913216	-0.136415484
NL43-3G-NB-YFP_vs_NL43-3G-NB-CFP	2	a	30	45	2587	2903.889	7512362	7512362	201.441	521128	521128	2964.902	7670202	7670202	14.71846072	3.879554895	3.79913216	0.080422735
NL43-3G-NB-YFP_vs_NL43-3G-NB-CFP	2	a	30	46	2009	6225.769	12507570	12507570	385.131	773729	773729	5997.028	12048030	12048030	15.57138223	3.960825109	3.79913216	0.161692949
NL43-3G-NB-YFP_vs_NL43-3G-NB-CFP	2	a	30	47	3773	14321.084	54033449	54033449	161.155	608036	608036	1882.636	7103185	7103185	11.68217836	3.546237411	3.79913216	-0.252894749
NL43-3G-NB-YFP_vs_NL43-3G-NB-CFP	2	a	30	48	1894	10836.849	20524992	20524992	285.578	540885	540885	1344.995	2547421	2547421	4.709727576	2.235643613	3.79913216	-1.563488548
NL43-3G-NB-YFP_vs_NL43-3G-NB-CFP	2	a	30	49	207	3457.126	715625	715625	89.304	18486	18486	1140.338	236050	236050	12.76912258	3.67458749	3.79913216	-0.124544671
NL43-3G-NB-YFP_vs_NL43-3G-NB-CFP	2	a	30	50	2333	7501.981	17502121	17502121	171.654	400468	400468	2089.839	4875594	4875594	12.17474055	3.605819123	3.79913216	-0.193313037
NL43-3G-NB-YFP_vs_NL43-3G-NB-CFP	2	a	30	51	2996	8673.259	25985084	25985084	229.605	687898	687898	3321.486	9951172	9951172	14.46605747	3.854599883	3.79913216	0.055467723
NL43-3G-NB-YFP_vs_NL43-3G-NB-CFP	2	a	30	52	3850	8498.729	32720105	32720105	253.571	976247	976247	4366.611	16811453	16811453	17.22049133	4.106054401	3.79913216	0.30692224
NL43-3G-NB-YFP_vs_NL43-3G-NB-CFP	2	a	30	53	2325	6185.035	14380206	14380206	202.917	471782	471782	1821.88	4235871	4235871	8.978449792	3.166466373	3.79913216	-0.632665788
NL43-3G-NB-YFP_vs_NL43-3G-NB-CFP	2	a	30	54	2133	817.671	1744093	1744093	12.233	26092	26092	65.864	140487	140487	5.384294036	2.428757198	3.79913216	-1.370374963
NL43-3G-NB-YFP_vs_NL43-3G-NB-CFP	2	a	30	55	2603	1024.232	2666075	2666075	10.355	26954	26954	40.095	104368	104368	3.872078356	1.953108147	3.79913216	-1.846024013
NL43-3G-NB-YFP_vs_NL43-3G-NB-CFP	2	a	30	56	2428	3125.058	7587642	7587642	97.075	235698	235698	508.497	1234630	1234630	5.238186153	2.389067331	3.79913216	-1.41006483
NL43-3G-NB-YFP_vs_NL43-3G-NB-CFP	2	a	30	57	1552	1493.682	2318195	2318195	14.559	22595	22595	104.739	162555	162555	7.194290772	2.84685247	3.79913216	-0.95227969
NL43-3G-NB-YFP_vs_NL43-3G-NB-CFP	2	a	30	58	2606	3293.026	8581627	8581627	128.71	335418	335418	1074.616	2800449	2800449	8.349131531	3.061626138	3.79913216	-0.737506023
NL43-3G-NB-YFP_vs_NL43-3G-NB-CFP	2	a	30	59	2390	4333.052	10355995	10355995	54	129059	129059	729.661	1743890	1743890	13.51234707	3.756206384	3.79913216	-0.042925776
NL43-3G-NB-YFP_vs_NL43-3G-NB-CFP	2	a	30	60	2927	10694.942	31304095	31304095	125.624	367701	367701	1961.969	5742684	5742684	15.61780904	3.965120172	3.79913216	0.165988012
NL43-3G-NB-YFP_vs_NL43-3G-NB-CFP	2	a	30	61	3876	1545.73	5991248	5991248	145.446	563749	563749	1153.878	4472430	4472430	7.933371057	2.987934028	3.79913216	-0.811198133
NL43-3G-NB-YFP_vs_NL43-3G-NB-CFP	2	a	30	62	2480	4208.893	10438055	10438055	554.05	1374044	1374044	6744.898	16727347	16727347	12.17380739	3.60570854	3.79913216	-0.19342362
NL43-3G-NB-YFP_vs_NL43-3G-NB-CFP	2	a	30	63	1522	1345.862	2048402	2048402	35.064	53368	53368	188.478	286863	286863	5.375187378	2.426315048	3.79913216	-1.372817113
NL43-3G-NB-YFP_vs_NL43-3G-NB-CFP	2	a	30	64	3159	13819.496	43655789	43655789	869.064	2745372	2745372	10773.175	34032460	34032460	12.39630185	3.631837885	3.79913216	-0.167294275
NL43-3G-NB-YFP_vs_NL43-3G-NB-CFP	2	a	30	65	5579	14831.467	82744753	82744753	404.748	2258088	2258088	6070.512	33867385	33867385	14.99825738	3.906722981	3.79913216	0.10759082
NL43-3G-NB-YFP_vs_NL43-3G-NB-CFP	2	a	30	66	1634	791.452	1293233	1293233	9.167	14979	14979	18.157	29668	29668	1.980639562	0.985966362	3.79913216	-2.813165799
NL43-3G-NB-YFP_vs_NL43-3G-NB-CFP	2	a	30	67	1934	657.145	1270918	1270918	8.216	15889	15889	30.308	58616	58616	3.689093083	1.883266192	3.79913216	-1.915865969
NL43-3G-NB-YFP_vs_NL43-3G-NB-CFP	2	a	30	68	2138	1918.587	4101939	4101939	40.769	87164	87164	362.467	774955	774955	8.890769125	3.152308229	3.79913216	-0.646823931
NL43-3G-NB-YFP_vs_NL43-3G-NB-CFP	2	a	30	69	2487	12706.167	31600238	31600238	468.542	1165263	1165263	8999.158	22380907	22380907	19.20674303	4.26354099	3.79913216	0.46440883
NL43-3G-NB-YFP_vs_NL43-3G-NB-CFP	2	a	30	70	2833	1680.628	4761218	4761218	33.766	95658	95658	195.933	555078	555078	5.802734743	2.536732981	3.79913216	-1.262399179
NL43-3G-NB-YFP_vs_NL43-3G-NB-CFP	2	a	30	71	2311	5833.918	13482184	13482184	484.455	1119575	1119575	6929.405	16013854	16013854	14.3035116	3.838297476	3.79913216	0.039165316
NL43-3G-NB-YFP_vs_NL43-3G-NB-CFP	2	a	30	72	324	1431.753	463888	463888	67.954	22017	22017	2026.63	656628	656628	29.8236817	4.898386463	3.79913216	1.099254302
NL43-3G-NB-YFP_vs_NL43-3G-NB-CFP	2	a	30	73	10597	11200.581	118692554	118692554	122.535	1298503	1298503	1521.773	16126230	16126230	12.41909337	3.634487952	3.79913216	-0.164644209
NL43-3G-NB-YFP_vs_NL43-3G-NB-CFP	2	a	30	74	2691	4024.44	10829767	10829767	103.385	278210	278210	1411.255	3797686	3797686	13.65042953	3.770874443	3.79913216	-0.028257717
NL43-3G-NB-YFP_vs_NL43-3G-NB-CFP	2	a	30	75	1880	469.453	882572	882572	4.488	8438	8438	5.863	11023	11023	1.306352216	0.385543926	3.79913216	-3.413588234
NL43-3G-NB-YFP_vs_NL43-3G-NB-CFP	2	a	30	76	3567	8892.287	31718787	31718787	937.259	3343204	3343204	10143.282	36181088	36181088	10.82227947	3.435932497	3.79913216	-0.363199664
NL43-3G-NB-YFP_vs_NL43-3G-NB-CFP	2	a	30	77	3204	31783.955	101835792	101835792	479.435	1536110	1536110	4965.462	15909340	15909340	10.35690152	3.372520551	3.79913216	-0.426611609
NL43-3G-NB-YFP_vs_NL43-3G-NB-CFP	2	a	30	78	1663	787.445	1309521	1309521	8.242	13706	13706	38.736	64418	64418	4.699985408	2.232656278	3.79913216	-1.566475883
NL43-3G-NB-YFP_vs_NL43-3G-NB-CFP	2	a	30	79	917	3479.34	3190555	3190555	37.002	33931	33931	696.252	638463	638463	18.81650998	4.233927161	3.79913216	0.434795001
NL43-3G-NB-YFP_vs_NL43-3G-NB-CFP	2	a	30	80	2116	2186.631	4626911	4626911	33.582	71060	71060	398.28	842760	842760	11.85983676	3.568012247	3.79913216	-0.231119913
NL43-3G-NB-YFP_vs_NL43-3G-NB-CFP	2	a	30	81	2034	3975.788	8086753	8086753	54.583	111021	111021	525.39	1068643	1068643	9.625593356	3.266875476	3.79913216	-0.532256684
NL43-3G-NB-YFP_vs_NL43-3G-NB-CFP	2	a	30	82	2706	6300.291	17048588	17048588	271.936	735859	735859	5087.559	13766934	13766934	18.7086575	4.225634132	3.79913216	0.426501972
NL43-3G-NB-YFP_vs_NL43-3G-NB-CFP	2	a	30	83	765	3274.667	2505120	2505120	94.508	72299	72299	1838.745	1406640	1406640	19.45587076	4.282133645	3.79913216	0.483001485
NL43-3G-NB-YFP_vs_NL43-3G-NB-CFP	2	a	30	84	2069	2891.377	5982259	5982259	185.248	383278	383278	3675.856	7605347	7605347	19.84289993	4.310550978	3.79913216	0.511418818
NL43-3G-NB-YFP_vs_NL43-3G-NB-CFP	2	a	30	85	2400	3196.427	7671426	7671426	99.121	237891	237891	1522.396	3653750	3653750	15.35892489	3.941005327	3.79913216	0.141873166
NL43-3G-NB-YFP_vs_NL43-3G-NB-CFP	2	a	30	86	1868	1004.077	1875616	1875616	9.236	17252	17252	107.699	201181	201181	11.66131463	3.543658534	3.79913216	-0.255473627
NL43-3G-NB-YFP_vs_NL43-3G-NB-CFP	2	a	30	87	540	1951.381	1053746	1053746	88.552	47818	47818	1205.148	650780	650780	13.60951943	3.766544219	3.79913216	-0.032587941
NL43-3G-NB-YFP_vs_NL43-3G-NB-CFP	2	b	30	1	1210	1390.093	1682013	1682013	63.668	77038	77038	1264.002	1529443	1529443	19.85309847	4.311292281	3.79913216	0.512160121
NL43-3G-NB-YFP_vs_NL43-3G-NB-CFP	2	b	30	2	3197	6754.676	21594700	21594700	374.682	1197858	1197858	5689.835	18190404	18190404	15.18577661	3.924648786	3.79913216	0.125516625
NL43-3G-NB-YFP_vs_NL43-3G-NB-CFP	2	b	30	3	483	2708.623	1308265	1308265	200.369	96778	96778	3639.296	1757780	1757780	18.16301225	4.182931582	3.79913216	0.383799422
NL43-3G-NB-YFP_vs_NL43-3G-NB-CFP	2	b	30	4	4165	2320.685	9665652	9665652	50.943	212177	212177	683.629	2847316	2847316	13.41953181	3.746262433	3.79913216	-0.052869727
NL43-3G-NB-YFP_vs_NL43-3G-NB-CFP	2	b	30	5	2865	2397.149	6867833	6867833	126.637	362816	362816	2259.833	6474422	6474422	17.84491864	4.157441418	3.79913216	0.358309258
NL43-3G-NB-YFP_vs_NL43-3G-NB-CFP	2	b	30	6	2623	4457.751	11692680	11692680	185.148	485643	485643	2853.761	7485416	7485416	15.41341273	3.946114424	3.79913216	0.146982263
NL43-3G-NB-YFP_vs_NL43-3G-NB-CFP	2	b	30	7	1978	1645.825	3255442	3255442	380.781	753185	753185	689.497	1363826	1363826	1.810745036	0.85658342	3.79913216	-2.94254874
NL43-3G-NB-YFP_vs_NL43-3G-NB-CFP	2	b	30	8	5531	2520.204	13939250	13939250	449.45	2485909	2485909	576.742	3189959	3189959	1.28321632	0.359764396	3.79913216	-3.439367765
NL43-3G-NB-YFP_vs_NL43-3G-NB-CFP	2	b	30	9	2600	18779.533	48826785	48826785	457.589	1189732	1189732	6422.49	16698474	16698474	14.03549203	3.811007735	3.79913216	0.011875574
NL43-3G-NB-YFP_vs_NL43-3G-NB-CFP	2	b	30	10	3110	5034.369	15656887	15656887	839.932	2612189	2612189	6465.174	20106691	20106691	7.697257358	2.944344485	3.79913216	-0.854787676
NL43-3G-NB-YFP_vs_NL43-3G-NB-CFP	2	b	30	11	5338	2730.426	14575014	14575014	108.367	578462	578462	1002.602	5351892	5351892	9.251933576	3.209754908	3.79913216	-0.589377252
NL43-3G-NB-YFP_vs_NL43-3G-NB-CFP	2	b	30	12	4440	2212.365	9822901	9822901	317.914	1411537	1411537	591.032	2624180	2624180	1.859094023	0.894599736	3.79913216	-2.904532424
NL43-3G-NB-YFP_vs_NL43-3G-NB-CFP	2	b	30	13	2966	4916.411	14582076	14582076	377.103	1118487	1118487	1634.112	4846777	4846777	4.333333333	2.115477217	3.79913216	-1.683654943
NL43-3G-NB-YFP_vs_NL43-3G-NB-CFP	2	b	30	14	4941	12381.968	61179306	61179306	111.291	549891	549891	2054.617	10151865	10151865	18.46159512	4.206455305	3.79913216	0.407323144
NL43-3G-NB-YFP_vs_NL43-3G-NB-CFP	2	b	30	15	4617	3988.942	18416947	18416947	550.776	2542932	2542932	1247.633	5760320	5760320	2.265227698	1.179656075	3.79913216	-2.619476085
NL43-3G-NB-YFP_vs_NL43-3G-NB-CFP	2	b	30	16	429	1789.744	767800	767800	103.916	44580	44580	1357.881	582531	582531	13.06709287	3.707866305	3.79913216	-0.091265856
NL43-3G-NB-YFP_vs_NL43-3G-NB-CFP	2	b	30	17	4812	4652.473	22387700	22387700	444.999	2141333	2141333	4739.819	22808007	22808007	10.65131252	3.412959314	3.79913216	-0.386172846
NL43-3G-NB-YFP_vs_NL43-3G-NB-CFP	2	b	30	18	1088	2538.497	2761885	2761885	33.922	36907	36907	951.123	1034822	1034822	28.03863766	4.809344348	3.79913216	1.010212188
NL43-3G-NB-YFP_vs_NL43-3G-NB-CFP	2	b	30	19	1729	2874.71	4970373	4970373	575.853	995650	995650	1216.993	2104181	2104181	2.113374178	1.079548222	3.79913216	-2.719583938
NL43-3G-NB-YFP_vs_NL43-3G-NB-CFP	2	b	30	20	6582	2036.443	13403871	13403871	103.289	679849	679849	1510.573	9942591	9942591	14.6247049	3.870335609	3.79913216	0.071203448
NL43-3G-NB-YFP_vs_NL43-3G-NB-CFP	2	b	30	21	2367	2123.65	5026679	5026679	163.988	388160	388160	3452.519	8172113	8172113	21.05346507	4.395985792	3.79913216	0.596853632
NL43-3G-NB-YFP_vs_NL43-3G-NB-CFP	2	b	30	22	3023	3641.864	11009354	11009354	711.654	2151331	2151331	1637.052	4948809	4948809	2.300347552	1.20185185	3.79913216	-2.59728031
NL43-3G-NB-YFP_vs_NL43-3G-NB-CFP	2	b	30	23	2929	2039.864	5974761	5974761	116.523	341295	341295	1014.424	2971247	2971247	8.705802898	3.121977357	3.79913216	-0.677154803
NL43-3G-NB-YFP_vs_NL43-3G-NB-CFP	2	b	30	24	2824	1535.686	4336776	4336776	63.56	179493	179493	738.892	2086631	2086631	11.62513858	3.53917601	3.79913216	-0.259956151
NL43-3G-NB-YFP_vs_NL43-3G-NB-CFP	2	b	30	25	2703	1396.331	3774283	3774283	97.684	264041	264041	508.846	1375412	1375412	5.209084953	2.381029966	3.79913216	-1.418102195
NL43-3G-NB-YFP_vs_NL43-3G-NB-CFP	2	b	30	26	5507	7336.76	40403540	40403540	219.698	1209877	1209877	3522.718	19399608	19399608	16.03436382	4.00309521	3.79913216	0.203963049
NL43-3G-NB-YFP_vs_NL43-3G-NB-CFP	2	b	30	27	2776	1617.015	4488834	4488834	65.203	181004	181004	328.113	910841	910841	5.03215951	2.331177654	3.79913216	-1.467954507
NL43-3G-NB-YFP_vs_NL43-3G-NB-CFP	2	b	30	28	2244	1106.732	2483506	2483506	170.357	382282	382282	294.834	661608	661608	1.730680492	0.791339408	3.79913216	-3.007792753
NL43-3G-NB-YFP_vs_NL43-3G-NB-CFP	2	b	30	29	2060	6210.95	12794557	12794557	469.916	968026	968026	6778.822	13964374	13964374	14.42561873	3.850561294	3.79913216	0.051429134
NL43-3G-NB-YFP_vs_NL43-3G-NB-CFP	2	b	30	30	3806	3645.517	13874838	13874838	452.798	1723349	1723349	563.042	2142937	2142937	1.243472448	0.314374542	3.79913216	-3.484757619
NL43-3G-NB-YFP_vs_NL43-3G-NB-CFP	2	b	30	31	2661	6097.031	16224200	16224200	122.542	326085	326085	2069.161	5506037	5506037	16.88528145	4.077694321	3.79913216	0.278562161
NL43-3G-NB-YFP_vs_NL43-3G-NB-CFP	2	b	30	32	873	3782.368	3302007	3302007	124.107	108345	108345	4351.007	3798429	3798429	35.05864599	5.131698373	3.79913216	1.332566213
NL43-3G-NB-YFP_vs_NL43-3G-NB-CFP	2	b	30	33	3275	7515.662	24613794	24613794	112.056	366985	366985	2193.177	7182654	7182654	19.57206425	4.290724019	3.79913216	0.491591859
NL43-3G-NB-YFP_vs_NL43-3G-NB-CFP	2	b	30	34	1369	1687.522	2310218	2310218	115.678	158363	158363	3876.829	5307379	5307379	33.51400895	5.066692367	3.79913216	1.267560207
NL43-3G-NB-YFP_vs_NL43-3G-NB-CFP	2	b	30	35	1814	3943.281	7153111	7153111	129.832	235516	235516	808.912	1467367	1467367	6.23043445	2.639332766	3.79913216	-1.159799394
NL43-3G-NB-YFP_vs_NL43-3G-NB-CFP	2	b	30	36	2213	5145.107	11386122	11386122	152.812	338174	338174	3325.03	7358292	7358292	21.75889335	4.443533278	3.79913216	0.644401118
NL43-3G-NB-YFP_vs_NL43-3G-NB-CFP	2	b	30	37	3012	2651.368	7985921	7985921	71.788	216224	216224	693.775	2089650	2089650	9.664283336	3.272662752	3.79913216	-0.526469408
NL43-3G-NB-YFP_vs_NL43-3G-NB-CFP	2	b	30	38	3509	7444.221	26121772	26121772	131.379	461008	461008	2751.651	9655542	9655542	20.94441311	4.388493554	3.79913216	0.589361393
NL43-3G-NB-YFP_vs_NL43-3G-NB-CFP	2	b	30	39	3837	3502.828	13440350	13440350	222.165	852448	852448	1894.315	7268486	7268486	8.526603382	3.091971151	3.79913216	-0.70716101
NL43-3G-NB-YFP_vs_NL43-3G-NB-CFP	2	b	30	40	2705	1450.662	3924041	3924041	46.454	125657	125657	219.143	592783	592783	4.717468983	2.238013032	3.79913216	-1.561119128
NL43-3G-NB-YFP_vs_NL43-3G-NB-CFP	2	b	30	41	2761	1991.741	5499196	5499196	88.685	244858	244858	1110.634	3066460	3066460	12.52342174	3.646556894	3.79913216	-0.152575266
NL43-3G-NB-YFP_vs_NL43-3G-NB-CFP	2	b	30	42	2764	5739.51	15864005	15864005	116.139	321008	321008	1293.884	3576295	3576295	11.14082827	3.477784589	3.79913216	-0.321347572
NL43-3G-NB-YFP_vs_NL43-3G-NB-CFP	2	b	30	43	2380	2107.017	5014701	5014701	112.179	266986	266986	591.47	1407699	1407699	5.272557363	2.398502886	3.79913216	-1.400629275
NL43-3G-NB-YFP_vs_NL43-3G-NB-CFP	2	b	30	44	2693	4885.057	13155458	13155458	68.485	184431	184431	1568.336	4223530	4223530	22.90032587	4.517296223	3.79913216	0.718164062
NL43-3G-NB-YFP_vs_NL43-3G-NB-CFP	2	b	30	45	2020	5821.102	11758626	11758626	129.443	261474	261474	1530.112	3090827	3090827	11.82078142	3.563253503	3.79913216	-0.235878657
NL43-3G-NB-YFP_vs_NL43-3G-NB-CFP	2	b	30	46	4175	4384.795	18306518	18306518	107.194	447533	447533	1607.949	6713189	6713189	15.00043349	3.906932288	3.79913216	0.107800127
NL43-3G-NB-YFP_vs_NL43-3G-NB-CFP	2	b	30	47	2896	8080.647	23401555	23401555	137.415	397954	397954	1818.618	5266719	5266719	13.23449193	3.726230906	3.79913216	-0.072901255
NL43-3G-NB-YFP_vs_NL43-3G-NB-CFP	2	b	30	48	2237	8511.708	19040690	19040690	126.48	282935	282935	2104.127	4706932	4706932	16.63608956	4.056244452	3.79913216	0.257112291
NL43-3G-NB-YFP_vs_NL43-3G-NB-CFP	2	b	30	49	633	1921.97	1216607	1216607	28.196	17848	17848	275.507	174396	174396	9.771178844	3.288532627	3.79913216	-0.510599534
NL43-3G-NB-YFP_vs_NL43-3G-NB-CFP	2	b	30	50	2749	7866.954	21626257	21626257	320.408	880801	880801	6834.407	18787786	18787786	21.33034136	4.414835149	3.79913216	0.615702989
NL43-3G-NB-YFP_vs_NL43-3G-NB-CFP	2	b	30	51	1392	3260.699	4538893	4538893	410.334	571185	571185	7006.027	9752389	9752389	17.07395852	4.093725675	3.79913216	0.294593514
NL43-3G-NB-YFP_vs_NL43-3G-NB-CFP	2	b	30	52	3159	2382.159	7525239	7525239	27.293	86220	86220	234.969	742267	742267	8.608988634	3.105843763	3.79913216	-0.693288398
NL43-3G-NB-YFP_vs_NL43-3G-NB-CFP	2	b	30	53	2869	6202.213	17794150	17794150	135.843	389735	389735	2345.304	6728676	6728676	17.26474656	4.109757251	3.79913216	0.310625091
NL43-3G-NB-YFP_vs_NL43-3G-NB-CFP	2	b	30	54	1518	644.787	978787	978787	6.828	10365	10365	29.381	44600	44600	4.302942595	2.105323594	3.79913216	-1.693808567
NL43-3G-NB-YFP_vs_NL43-3G-NB-CFP	2	b	30	55	2355	8040.845	18936189	18936189	286.206	674016	674016	3946.377	9293719	9293719	13.78857327	3.785401281	3.79913216	-0.013730879
NL43-3G-NB-YFP_vs_NL43-3G-NB-CFP	2	b	30	56	2379	8488.629	20194448	20194448	287.784	684638	684638	5143.813	12237131	12237131	17.87387057	4.159780177	3.79913216	0.360648017
NL43-3G-NB-YFP_vs_NL43-3G-NB-CFP	2	b	30	57	3232	2548.288	8236066	8236066	110.091	355813	355813	872.269	2819174	2819174	7.92318999	2.986081397	3.79913216	-0.813050763
NL43-3G-NB-YFP_vs_NL43-3G-NB-CFP	2	b	30	58	2420	8260.871	19991307	19991307	624.983	1512458	1512458	9272.469	22439374	22439374	14.83636174	3.891065444	3.79913216	0.091933283
NL43-3G-NB-YFP_vs_NL43-3G-NB-CFP	2	b	30	59	2086	1994.901	4161364	4161364	21.233	44292	44292	165.601	345444	345444	7.799241398	2.963333805	3.79913216	-0.835798355
NL43-3G-NB-YFP_vs_NL43-3G-NB-CFP	2	b	30	60	1789	2040.041	3649633	3649633	18.845	33713	33713	139.174	248983	248983	7.385370629	2.884670323	3.79913216	-0.914461837
NL43-3G-NB-YFP_vs_NL43-3G-NB-CFP	2	b	30	61	2235	2429.801	5430605	5430605	16.287	36401	36401	117.716	263096	263096	7.227713524	2.853539325	3.79913216	-0.945592835
NL43-3G-NB-YFP_vs_NL43-3G-NB-CFP	2	b	30	62	1775	2633.148	4673837	4673837	119.149	211489	211489	1387.586	2462966	2462966	11.64583501	3.54174218	3.79913216	-0.257389981
NL43-3G-NB-YFP_vs_NL43-3G-NB-CFP	2	b	30	63	2296	7953.565	18261385	18261385	171.535	393844	393844	4860.872	11160563	11160563	28.33752196	4.824641699	3.79913216	1.025509539
NL43-3G-NB-YFP_vs_NL43-3G-NB-CFP	2	b	30	64	1882	4683.344	8814053	8814053	381.929	718791	718791	7175.309	13503931	13503931	18.78700624	4.231663282	3.79913216	0.432531122
NL43-3G-NB-YFP_vs_NL43-3G-NB-CFP	2	b	30	65	2446	8341.593	20403536	20403536	822.114	2010890	2010890	10769.149	26341339	26341339	13.09934357	3.711422613	3.79913216	-0.087709547
NL43-3G-NB-YFP_vs_NL43-3G-NB-CFP	2	b	30	66	745	2702.259	2013183	2013183	69.867	52051	52051	2527.899	1883285	1883285	36.1815335	5.17718165	3.79913216	1.37804949
NL43-3G-NB-YFP_vs_NL43-3G-NB-CFP	2	b	30	67	3192	3886.167	12404646	12404646	183.785	586643	586643	811.54	2590436	2590436	4.415694042	2.142640213	3.79913216	-1.656491947
NL43-3G-NB-YFP_vs_NL43-3G-NB-CFP	2	b	30	68	3621	3626.635	13132044	13132044	139.743	506011	506011	858.211	3107581	3107581	6.14133092	2.618551343	3.79913216	-1.180580817
NL43-3G-NB-YFP_vs_NL43-3G-NB-CFP	2	b	30	69	3765	9061.588	34116880	34116880	52.128	196262	196262	1687.703	6354202	6354202	32.37611968	5.016858182	3.79913216	1.217726022
NL43-3G-NB-YFP_vs_NL43-3G-NB-CFP	2	b	30	70	1687	2286.889	3857982	3857982	103.554	174696	174696	1179.953	1990581	1990581	11.39454252	3.510271098	3.79913216	-0.288861063
NL43-3G-NB-YFP_vs_NL43-3G-NB-CFP	2	b	30	71	483	2490.882	1203096	1203096	666.222	321785	321785	8386.689	4050771	4050771	12.58843949	3.654027547	3.79913216	-0.145104614
NL43-3G-NB-YFP_vs_NL43-3G-NB-CFP	2	b	30	72	2018	1386.355	2797665	2797665	15.084	30440	30440	48.185	97237	97237	3.194382392	1.675537025	3.79913216	-2.123595136
NL43-3G-NB-YFP_vs_NL43-3G-NB-CFP	2	b	30	73	1450	901.234	1306790	1306790	7.36	10672	10672	186.842	270921	270921	25.38615067	4.665969749	3.79913216	0.866837589
NL43-3G-NB-YFP_vs_NL43-3G-NB-CFP	2	b	30	74	2155	4286.224	9236813	9236813	86.801	187057	187057	1629.02	3510538	3510538	18.76720999	4.230142284	3.79913216	0.431010124
NL43-3G-NB-YFP_vs_NL43-3G-NB-CFP	2	b	30	75	263	5413.338	1423708	1423708	46.323	12183	12183	771.703	202958	202958	16.65911516	4.05823987	3.79913216	0.259107709
NL43-3G-NB-YFP_vs_NL43-3G-NB-CFP	2	b	30	76	1238	1122.991	1390263	1390263	62.233	77045	77045	540.269	668853	668853	8.681329093	3.117915933	3.79913216	-0.681216227
NL43-3G-NB-YFP_vs_NL43-3G-NB-CFP	2	b	30	77	1960	850.658	1667289	1667289	20.201	39594	39594	138.701	271853	271853	6.866015053	2.77947302	3.79913216	-1.01965914
NL43-3G-NB-YFP_vs_NL43-3G-NB-CFP	2	b	30	78	2472	12124.519	29971812	29971812	213.022	526590	526590	3537.839	8745538	8745538	16.6078695	4.053795107	3.79913216	0.254662947
NL43-3G-NB-YFP_vs_NL43-3G-NB-CFP	2	b	30	79	1747	2508.871	4382997	4382997	125.973	220074	220074	1455.94	2543527	2543527	11.55759881	3.530769791	3.79913216	-0.268362369
NL43-3G-NB-YFP_vs_NL43-3G-NB-CFP	2	b	30	80	2301	499.043	1148298	1148298	7.97	18340	18340	43.523	100147	100147	5.460577972	2.44905366	3.79913216	-1.3500785
NL43-3G-NB-YFP_vs_NL43-3G-NB-CFP	2	b	30	81	2754	2138.073	5888253	5888253	89.116	245425	245425	1308.952	3604853	3604853	14.68820617	3.876586309	3.79913216	0.077454149
NL43-3G-NB-YFP_vs_NL43-3G-NB-CFP	2	b	30	82	1597	2142.373	3421369	3421369	136.914	218652	218652	970.557	1549980	1549980	7.088798639	2.82554115	3.79913216	-0.97359101
NL43-3G-NB-YFP_vs_NL43-3G-NB-CFP	2	b	30	83	2332	1202.455	2804124	2804124	91.729	213913	213913	1224.894	2856453	2856453	13.35333991	3.739128726	3.79913216	-0.060003435
NL43-3G-NB-YFP_vs_NL43-3G-NB-CFP	2	b	30	84	624	1744.933	1088838	1088838	98.973	61759	61759	3763.391	2348356	2348356	38.02451465	5.248857928	3.79913216	1.449725768
NL43-3G-NB-YFP_vs_NL43-3G-NB-CFP	2	b	30	85	2133	11263.985	24026080	24026080	144.73	308710	308710	2661.671	5677345	5677345	18.39054452	4.200892292	3.79913216	0.401760132
NL43-3G-NB-YFP_vs_NL43-3G-NB-CFP	2	b	30	86	1751	3668.034	6422728	6422728	52.243	91477	91477	817.327	1431140	1431140	15.64480689	3.967611946	3.79913216	0.168479786
NL43-3G-NB-YFP_vs_NL43-3G-NB-CFP	2	b	30	87	3336	26888.643	89700514	89700514	254.872	850253	850253	5110.851	17049800	17049800	20.05261963	4.325718815	3.79913216	0.526586654
NL43-3G-NB-YFP_vs_NL43-3G-NB-CFP	2	b	30	88	1860	5496.376	10223260	10223260	73.435	136590	136590	1214.866	2259650	2259650	16.54330478	4.048175559	3.79913216	0.249043398
NL43-3G-NB-YFP_vs_NL43-3G-NB-CFP	2	b	30	89	2397	1285.282	3080820	3080820	74.849	179413	179413	866.499	2076998	2076998	11.57663046	3.533143492	3.79913216	-0.265988668
NL43-3G-NB-YFP_vs_NL43-3G-NB-CFP	2	b	30	90	3062	1449.227	4437532	4437532	98.95	302984	302984	1237.018	3787749	3787749	12.50148193	3.644027217	3.79913216	-0.155104943
NL43-3G-NB-YFP_vs_NL43-3G-NB-CFP	2	b	30	91	2406	1220.334	2936124	2936124	29.876	71881	71881	276.618	665544	665544	9.258969686	3.210851663	3.79913216	-0.588280497
NL43-3G-NB-YFP_vs_NL43-3G-NB-CFP	2	b	30	92	2845	1696.26	4825861	4825861	46.795	133132	133132	498.938	1419479	1419479	10.66219241	3.414432217	3.79913216	-0.384699943
NL43-3G-NB-YFP_vs_NL43-3G-NB-CFP	2	b	30	93	1428	1042.085	1488097	1488097	7.592	10842	10842	42.989	61389	61389	5.662147205	2.501349257	3.79913216	-1.297782903
NL43-3G-NB-YFP_vs_NL43-3G-NB-CFP	2	b	30	94	2369	7508.819	17788393	17788393	153.408	363424	363424	2080.792	4929396	4929396	13.56376024	3.761685282	3.79913216	-0.037446878
NL43-3G-NB-YFP_vs_NL43-3G-NB-CFP	2	b	30	95	2335	10194.842	23804956	23804956	155.793	363777	363777	2976.951	6951181	6951181	19.10835759	4.256131876	3.79913216	0.456999715
NL43-3G-NB-YFP_vs_NL43-3G-NB-CFP	2	c	30	1	1168	1	1168	1168	107.84	125957	125957	1924.018	2247253	2247253	17.84143001	4.157159349	3.79913216	0.358027188
NL43-3G-NB-YFP_vs_NL43-3G-NB-CFP	2	c	30	2	2761	2	5522	5522	111.112	306779	306779	2237.26	6177076	6177076	20.1352635	4.331652447	3.79913216	0.532520286
NL43-3G-NB-YFP_vs_NL43-3G-NB-CFP	2	c	30	3	6015	3	18045	18045	156.056	938679	938679	2045.056	12301014	12301014	13.10460125	3.712001551	3.79913216	-0.087130609
NL43-3G-NB-YFP_vs_NL43-3G-NB-CFP	2	c	30	4	3570	4	14280	14280	195.676	698565	698565	4483.13	16004773	16004773	22.91092883	4.517964043	3.79913216	0.718831883
NL43-3G-NB-YFP_vs_NL43-3G-NB-CFP	2	c	30	5	3766	5	18830	18830	65.382	246229	246229	617.544	2325672	2325672	9.445158775	3.239575049	3.79913216	-0.559557112
NL43-3G-NB-YFP_vs_NL43-3G-NB-CFP	2	c	30	6	2853	6	17118	17118	93.314	266224	266224	1545.502	4409318	4409318	16.56243614	4.049842987	3.79913216	0.250710827
NL43-3G-NB-YFP_vs_NL43-3G-NB-CFP	2	c	30	7	9348	7	65436	65436	143.408	1340578	1340578	566.648	5297027	5297027	3.951300857	1.982327699	3.79913216	-1.816804461
NL43-3G-NB-YFP_vs_NL43-3G-NB-CFP	2	c	30	8	3366	8	26928	26928	107.741	362657	362657	1788.473	6019999	6019999	16.5997044	4.053085646	3.79913216	0.253953486
NL43-3G-NB-YFP_vs_NL43-3G-NB-CFP	2	c	30	9	2901	9	26109	26109	83.669	242723	242723	978.549	2838771	2838771	11.69551711	3.547883746	3.79913216	-0.251248414
NL43-3G-NB-YFP_vs_NL43-3G-NB-CFP	2	c	30	10	2265	10	22650	22650	57.452	130129	130129	1021.245	2313120	2313120	17.77559191	4.151825696	3.79913216	0.352693536
NL43-3G-NB-YFP_vs_NL43-3G-NB-CFP	2	c	30	11	4540	11	49940	49940	236.232	1072493	1072493	3168.849	14386576	14386576	13.41414443	3.745683135	3.79913216	-0.053449025
NL43-3G-NB-YFP_vs_NL43-3G-NB-CFP	2	c	30	12	5331	12	63972	63972	436.724	2328175	2328175	6285.288	33506868	33506868	14.39190267	3.84718543	3.79913216	0.04805327
NL43-3G-NB-YFP_vs_NL43-3G-NB-CFP	2	c	30	13	2437	13	31681	31681	46.205	112602	112602	478.507	1166121	1166121	10.35613044	3.372413137	3.79913216	-0.426719023
NL43-3G-NB-YFP_vs_NL43-3G-NB-CFP	2	c	30	14	3034	14	42476	42476	105.891	321274	321274	1264.225	3835658	3835658	11.93889951	3.577597954	3.79913216	-0.221534206
NL43-3G-NB-YFP_vs_NL43-3G-NB-CFP	2	c	30	15	3027	15	45405	45405	205.967	623462	623462	1867.788	5653793	5653793	9.06838428	3.180845528	3.79913216	-0.618286633
NL43-3G-NB-YFP_vs_NL43-3G-NB-CFP	2	c	30	16	1680	16	26880	26880	7.023	11799	11799	25.389	42654	42654	3.615052123	1.854016449	3.79913216	-1.945115712
NL43-3G-NB-YFP_vs_NL43-3G-NB-CFP	2	c	30	17	3546	17	60282	60282	25.215	89412	89412	224.099	794656	794656	8.887576612	3.151790091	3.79913216	-0.647342069
NL43-3G-NB-YFP_vs_NL43-3G-NB-CFP	2	c	30	18	2750	18	49500	49500	108.905	299488	299488	1187.699	3266173	3266173	10.90585599	3.447031106	3.79913216	-0.352101055
NL43-3G-NB-YFP_vs_NL43-3G-NB-CFP	2	c	30	19	1937	19	36803	36803	253.044	490147	490147	2276.701	4409969	4409969	8.997237563	3.169482116	3.79913216	-0.629650044
NL43-3G-NB-YFP_vs_NL43-3G-NB-CFP	2	c	30	20	5868	20	117360	117360	207.638	1218422	1218422	2278.556	13370565	13370565	10.97367333	3.455974629	3.79913216	-0.343157531
NL43-3G-NB-YFP_vs_NL43-3G-NB-CFP	2	c	30	21	3771	21	79191	79191	203.84	768682	768682	2396.623	9037667	9037667	11.7573548	3.55549161	3.79913216	-0.24364055
NL43-3G-NB-YFP_vs_NL43-3G-NB-CFP	2	c	30	22	4489	22	98758	98758	17.564	78844	78844	298.9	1341762	1341762	17.01793415	4.08898401	3.79913216	0.28985185
NL43-3G-NB-YFP_vs_NL43-3G-NB-CFP	2	c	30	23	3521	23	80983	80983	104.062	366403	366403	2156.746	7593904	7593904	20.72555083	4.37333854	3.79913216	0.57420638
NL43-3G-NB-YFP_vs_NL43-3G-NB-CFP	2	c	30	24	2188	24	52512	52512	5.542	12126	12126	18.613	40725	40725	3.358485898	1.747810971	3.79913216	-2.051321189
NL43-3G-NB-YFP_vs_NL43-3G-NB-CFP	2	c	30	25	8242	25	206050	206050	82.713	681720	681720	895.669	7382108	7382108	10.82865106	3.43678163	3.79913216	-0.36235053
NL43-3G-NB-YFP_vs_NL43-3G-NB-CFP	2	c	30	26	769	26	19994	19994	45.299	34835	34835	1951.995	1501084	1501084	43.09125879	5.429323338	3.79913216	1.630191178
NL43-3G-NB-YFP_vs_NL43-3G-NB-CFP	2	c	30	27	3815	27	103005	103005	246.321	939713	939713	2958.528	11286783	11286783	12.01088311	3.586270325	3.79913216	-0.212861835
NL43-3G-NB-YFP_vs_NL43-3G-NB-CFP	2	c	30	28	3502	28	98056	98056	67.313	235729	235729	855.841	2997156	2997156	12.71441359	3.668393018	3.79913216	-0.130739142
NL43-3G-NB-YFP_vs_NL43-3G-NB-CFP	2	c	30	29	2474	29	71746	71746	71.477	176833	176833	841.614	2082154	2082154	11.77469138	3.557617341	3.79913216	-0.241514819
NL43-3G-NB-YFP_vs_NL43-3G-NB-CFP	2	c	30	30	2409	30	72270	72270	33.139	79831	79831	262.595	632591	632591	7.924127219	2.986252042	3.79913216	-0.812880118
NL43-3G-NB-YFP_vs_NL43-3G-NB-CFP	2	c	30	31	3190	31	98890	98890	66.805	213109	213109	621.425	1982347	1982347	9.302033232	3.217546094	3.79913216	-0.581586066
NL43-3G-NB-YFP_vs_NL43-3G-NB-CFP	2	c	30	32	2186	32	69952	69952	19.913	43530	43530	136.667	298753	298753	6.863151849	2.778871275	3.79913216	-1.020260885
NL43-3G-NB-YFP_vs_NL43-3G-NB-CFP	2	c	30	33	2021	33	66693	66693	8.05	16269	16269	37.432	75651	75651	4.65000922	2.217233577	3.79913216	-1.581898584
NL43-3G-NB-YFP_vs_NL43-3G-NB-CFP	2	c	30	34	2298	34	78132	78132	14.029	32238	32238	40.711	93554	93554	2.901979031	1.537037095	3.79913216	-2.262095066
NL43-3G-NB-YFP_vs_NL43-3G-NB-CFP	2	c	30	35	3224	35	112840	112840	61.411	197988	197988	866.172	2792538	2792538	14.1045821	3.818092016	3.79913216	0.018959856
NL43-3G-NB-YFP_vs_NL43-3G-NB-CFP	2	c	30	36	3289	36	118404	118404	29.352	96540	96540	192.038	631614	631614	6.542510876	2.709844418	3.79913216	-1.089287743
NL43-3G-NB-YFP_vs_NL43-3G-NB-CFP	2	c	30	37	2470	37	91390	91390	8.095	19994	19994	208.942	516087	516087	25.81209363	4.689975259	3.79913216	0.890843098
NL43-3G-NB-YFP_vs_NL43-3G-NB-CFP	2	c	30	38	5184	38	196992	196992	57.58	298493	298493	507.441	2630573	2630573	8.812846532	3.139608082	3.79913216	-0.659524078
NL43-3G-NB-YFP_vs_NL43-3G-NB-CFP	2	c	30	39	2929	39	114231	114231	100.582	294605	294605	1472.531	4313042	4313042	14.64008418	3.871851944	3.79913216	0.072719784
NL43-3G-NB-YFP_vs_NL43-3G-NB-CFP	2	c	30	40	2241	40	89640	89640	25.576	57316	57316	524.016	1174320	1174320	20.48851979	4.356743854	3.79913216	0.557611694
NL43-3G-NB-YFP_vs_NL43-3G-NB-CFP	2	c	30	41	2370	41	97170	97170	115.8	274446	274446	1693.378	4013306	4013306	14.6232993	3.870196943	3.79913216	0.071064783
NL43-3G-NB-YFP_vs_NL43-3G-NB-CFP	2	c	30	42	2906	42	122052	122052	8.987	26117	26117	28.473	82743	82743	3.168166328	1.663648079	3.79913216	-2.135484082
NL43-3G-NB-YFP_vs_NL43-3G-NB-CFP	2	c	30	43	4694	43	201842	201842	127.329	597684	597684	1375.696	6457519	6457519	10.80423602	3.433525156	3.79913216	-0.365607005
NL43-3G-NB-YFP_vs_NL43-3G-NB-CFP	2	c	30	44	4835	44	212740	212740	199.831	966185	966185	2936.107	14196077	14196077	14.69291802	3.877049039	3.79913216	0.077916879
NL43-3G-NB-YFP_vs_NL43-3G-NB-CFP	2	c	30	45	7342	45	330390	330390	141.926	1042022	1042022	1335.578	9805815	9805815	9.410372334	3.234251806	3.79913216	-0.564880354
NL43-3G-NB-YFP_vs_NL43-3G-NB-CFP	2	c	30	46	2521	46	115966	115966	40.869	103030	103030	535.545	1350109	1350109	13.10403766	3.711939503	3.79913216	-0.087192657
NL43-3G-NB-YFP_vs_NL43-3G-NB-CFP	2	c	30	47	2975	47	139825	139825	42.441	126262	126262	578.909	1722253	1722253	13.64031142	3.769804677	3.79913216	-0.029327483
NL43-3G-NB-YFP_vs_NL43-3G-NB-CFP	2	c	30	48	3003	48	144144	144144	8.498	25520	25520	122.337	367377	367377	14.39565047	3.847561074	3.79913216	0.048428913
NL43-3G-NB-YFP_vs_NL43-3G-NB-CFP	2	c	30	49	4958	49	242942	242942	747.509	3706148	3706148	9678.028	47983662	47983662	12.94704421	3.694550865	3.79913216	-0.104581295
NL43-3G-NB-YFP_vs_NL43-3G-NB-CFP	2	c	30	50	2563	50	128150	128150	82.613	211738	211738	700.585	1795600	1795600	8.480291681	3.084113887	3.79913216	-0.715018273
NL43-3G-NB-YFP_vs_NL43-3G-NB-CFP	2	c	30	51	2243	51	114393	114393	164.692	369405	369405	1774.972	3981262	3981262	10.77749895	3.429950517	3.79913216	-0.369181643
NL43-3G-NB-YFP_vs_NL43-3G-NB-CFP	2	c	30	52	2690	52	139880	139880	162.361	436752	436752	1826.356	4912898	4912898	11.24871323	3.491688072	3.79913216	-0.307444088
NL43-3G-NB-YFP_vs_NL43-3G-NB-CFP	2	c	30	53	2361	53	125133	125133	114.567	270492	270492	2285.11	5395144	5395144	19.94566937	4.318003636	3.79913216	0.518871475
NL43-3G-NB-YFP_vs_NL43-3G-NB-CFP	2	c	30	54	2803	54	151362	151362	10.488	29397	29397	787.924	2208551	2208551	75.12844848	6.231287404	3.79913216	2.432155243
NL43-3G-NB-YFP_vs_NL43-3G-NB-CFP	2	c	30	55	2637	55	145035	145035	35.039	92399	92399	718.944	1895856	1895856	20.51814414	4.35882834	3.79913216	0.55969618
NL43-3G-NB-YFP_vs_NL43-3G-NB-CFP	2	c	30	56	2414	56	135184	135184	6.841	16515	16515	82.568	199318	199318	12.06890705	3.593223128	3.79913216	-0.205909032
NL43-3G-NB-YFP_vs_NL43-3G-NB-CFP	2	c	30	57	1734	57	98838	98838	281.971	488938	488938	3695.727	6408390	6408390	13.10675382	3.712238509	3.79913216	-0.086893651
NL43-3G-NB-YFP_vs_NL43-3G-NB-CFP	2	c	30	58	2315	58	134270	134270	192.197	444935	444935	5289.681	12245611	12245611	27.52224707	4.782526359	3.79913216	0.983394199
NL43-3G-NB-YFP_vs_NL43-3G-NB-CFP	2	c	30	59	2539	59	149801	149801	273.983	695644	695644	4254.475	10802111	10802111	15.52821702	3.956820281	3.79913216	0.157688121
NL43-3G-NB-YFP_vs_NL43-3G-NB-CFP	2	c	30	60	2007	60	120420	120420	6.321	12687	12687	31.955	64133	64133	5.055016946	2.337715929	3.79913216	-1.461416232
NL43-3G-NB-YFP_vs_NL43-3G-NB-CFP	2	c	30	61	1054	61	64294	64294	464.033	489091	489091	7884.598	8310366	8310366	16.99145149	4.086737194	3.79913216	0.287605034
NL43-3G-NB-YFP_vs_NL43-3G-NB-CFP	2	c	30	62	291	62	18042	18042	142.045	41335	41335	2273.838	661687	661687	16.00791097	4.000713144	3.79913216	0.201580983
NL43-3G-NB-YFP_vs_NL43-3G-NB-CFP	2	c	30	63	2496	63	157248	157248	138.488	345667	345667	1550.27	3869474	3869474	11.1942245	3.484682681	3.79913216	-0.314449479
NL43-3G-NB-YFP_vs_NL43-3G-NB-CFP	2	c	30	64	4680	64	299520	299520	858.049	4015671	4015671	11248.705	52643939	52643939	13.10962452	3.71255446	3.79913216	-0.086577701
NL43-3G-NB-YFP_vs_NL43-3G-NB-CFP	2	c	30	65	3685	65	239525	239525	12.427	45795	45795	65.19	240226	240226	5.245681843	2.391130309	3.79913216	-1.408001851
NL43-3G-NB-YFP_vs_NL43-3G-NB-CFP	2	c	30	66	6364	66	420024	420024	252.559	1607288	1607288	2375.532	15117888	15117888	9.405836415	3.233556241	3.79913216	-0.565575919
NL43-3G-NB-YFP_vs_NL43-3G-NB-CFP	2	c	30	67	3132	67	209844	209844	9.751	30541	30541	99.083	310328	310328	10.16102944	3.344974667	3.79913216	-0.454157493
NL43-3G-NB-YFP_vs_NL43-3G-NB-CFP	2	c	30	68	4103	68	279004	279004	174.422	715654	715654	2030.371	8330612	8330612	11.64055815	3.54108833	3.79913216	-0.258043831
NL43-3G-NB-YFP_vs_NL43-3G-NB-CFP	2	c	30	69	2080	69	143520	143520	7.054	14673	14673	23.196	48248	48248	3.288216452	1.71730527	3.79913216	-2.081826891
NL43-3G-NB-YFP_vs_NL43-3G-NB-CFP	2	c	30	70	1732	70	121240	121240	69.967	121183	121183	510.107	883505	883505	7.290667833	2.866050973	3.79913216	-0.933081187
NL43-3G-NB-YFP_vs_NL43-3G-NB-CFP	2	c	30	71	1611	71	114381	114381	5.724	9222	9222	13.876	22354	22354	2.42398612	1.277381438	3.79913216	-2.521750722
NL43-3G-NB-YFP_vs_NL43-3G-NB-CFP	2	c	30	72	3615	72	260280	260280	627.929	2269963	2269963	7303.581	26402446	26402446	11.63122306	3.539930904	3.79913216	-0.259201256
NL43-3G-NB-YFP_vs_NL43-3G-NB-CFP	2	c	30	73	1788	73	130524	130524	42.31	75650	75650	541.86	968845	968845	12.80693985	3.678853888	3.79913216	-0.120278272
NL43-3G-NB-YFP_vs_NL43-3G-NB-CFP	2	c	30	74	1759	74	130166	130166	4.642	8166	8166	13.118	23074	23074	2.825618418	1.498566652	3.79913216	-2.300565509
NL43-3G-NB-YFP_vs_NL43-3G-NB-CFP	2	c	30	75	4380	75	328500	328500	96.226	421468	421468	434.556	1903355	1903355	4.516013078	2.175049664	3.79913216	-1.624082496
NL43-3G-NB-YFP_vs_NL43-3G-NB-CFP	2	c	30	76	1623	76	123348	123348	4.882	7923	7923	13.352	21670	21670	2.735075098	1.451580446	3.79913216	-2.347551714
NL43-3G-NB-YFP_vs_NL43-3G-NB-CFP	2	c	30	77	3829	77	294833	294833	234.179	896672	896672	2859.737	10949934	10949934	12.21174967	3.610198016	3.79913216	-0.188934144
NL43-3G-NB-YFP_vs_NL43-3G-NB-CFP	2	c	30	78	1449	78	113022	113022	265.718	385026	385026	1064.104	1541887	1541887	4.004630856	2.001669262	3.79913216	-1.797462898
NL43-3G-NB-YFP_vs_NL43-3G-NB-CFP	2	c	30	79	4647	79	367113	367113	76.307	354597	354597	880.804	4093097	4093097	11.5429544	3.528940621	3.79913216	-0.270191539
NL43-3G-NB-YFP_vs_NL43-3G-NB-CFP	2	c	30	80	3054	80	244320	244320	67.551	206300	206300	673.354	2056422	2056422	9.968114397	3.317320625	3.79913216	-0.481811535
NL43-3G-NB-YFP_vs_NL43-3G-NB-CFP	2	c	30	81	3724	81	301644	301644	29.531	109975	109975	406.34	1513212	1513212	13.75959991	3.782366616	3.79913216	-0.016765544
NL43-3G-NB-YFP_vs_NL43-3G-NB-CFP	2	c	30	82	2115	82	173430	173430	61.049	129118	129118	1986.554	4201561	4201561	32.5404746	5.024163388	3.79913216	1.225031227
NL43-3G-NB-YFP_vs_NL43-3G-NB-CFP	2	c	30	83	911	83	75613	75613	27.033	24627	24627	696.335	634361	634361	25.75876071	4.68699128	3.79913216	0.88785912
MAL-3G-YFP_vs_MAL-3G-NB-CFP	2	c	30	1	4832	657.334	3176236	3176236	7.186	34722	34722	36.215	174989	174989	5.039715454	2.33334228	3.79913216	-1.46578988
MAL-3G-YFP_vs_MAL-3G-NB-CFP	2	c	30	2	14611	2596.692	37940272	37940272	16.384	239387	239387	641.586	9374208	9374208	39.15921917	5.291280093	3.79913216	1.492147933
MAL-3G-YFP_vs_MAL-3G-NB-CFP	2	c	30	3	1698	355.567	603753	603753	5.667	9623	9623	14.17	24060	24060	2.500259794	1.322078009	3.79913216	-2.477054152
MAL-3G-YFP_vs_MAL-3G-NB-CFP	2	c	30	4	1459	233.446	340598	340598	7.813	11399	11399	65.833	96051	96051	8.426265462	3.074893367	3.79913216	-0.724238793
MAL-3G-YFP_vs_MAL-3G-NB-CFP	2	c	30	5	2143	408.347	875087	875087	15.636	33509	33509	244.823	524655	524655	15.65713689	3.968748516	3.79913216	0.169616356
MAL-3G-YFP_vs_MAL-3G-NB-CFP	2	c	30	6	3068	687.323	2108708	2108708	10.779	33069	33069	147.534	452634	452634	13.68756237	3.774793633	3.79913216	-0.024338527
MAL-3G-YFP_vs_MAL-3G-NB-CFP	2	c	30	7	5774	2773.655	16015082	16015082	19.57	112997	112997	1370.249	7911819	7911819	70.01795623	6.129653046	3.79913216	2.330520886
MAL-3G-YFP_vs_MAL-3G-NB-CFP	2	c	30	8	1050	302.082	317186	317186	106.116	111422	111422	168.152	176560	176560	1.584606272	0.664124417	3.79913216	-3.135007743
MAL-3G-YFP_vs_MAL-3G-NB-CFP	2	c	30	9	2417	394.275	952963	952963	7.513	18160	18160	57.853	139830	139830	7.699889868	2.944837811	3.79913216	-0.854294349
MAL-3G-YFP_vs_MAL-3G-NB-CFP	2	c	30	10	4001	1236.413	4946890	4946890	23.625	94524	94524	391.836	1567735	1567735	16.58557615	4.051857224	3.79913216	0.252725064
MAL-3G-YFP_vs_MAL-3G-NB-CFP	2	c	30	11	4540	2602.937	11817333	11817333	45.954	208630	208630	3521.481	15987523	15987523	76.63098787	6.259855999	3.79913216	2.460723839
MAL-3G-YFP_vs_MAL-3G-NB-CFP	2	c	30	12	4037	1926.161	7775911	7775911	29.011	117117	117117	1482.943	5986640	5986640	51.1167465	5.675724109	3.79913216	1.876591949
MAL-3G-YFP_vs_MAL-3G-NB-CFP	2	c	30	13	356	680.003	242081	242081	9.983	3554	3554	362.638	129099	129099	36.32498593	5.182890334	3.79913216	1.383758174
MAL-3G-YFP_vs_MAL-3G-NB-CFP	2	c	30	14	2206	2182	4813493	4813493	14.184	31291	31291	197.302	435248	435248	13.90968649	3.798017998	3.79913216	-0.001114162
MAL-3G-YFP_vs_MAL-3G-NB-CFP	2	c	30	15	4388	2409.938	10574807	10574807	30.127	132199	132199	1661.406	7290250	7290250	55.14602985	5.78518512	3.79913216	1.98605296
MAL-3G-YFP_vs_MAL-3G-NB-CFP	2	c	30	16	3871	808.677	3130389	3130389	7.964	30828	30828	129.938	502989	502989	16.31597898	4.028213649	3.79913216	0.229081488
MAL-3G-YFP_vs_MAL-3G-NB-CFP	2	c	30	17	244	334.344	81580	81580	5.611	1369	1369	40.102	9785	9785	7.147552958	2.837449404	3.79913216	-0.961682756
MAL-3G-YFP_vs_MAL-3G-NB-CFP	2	c	30	18	909	293.34	266646	266646	6.312	5738	5738	72.185	65616	65616	11.43534333	3.515427776	3.79913216	-0.283704385
MAL-3G-YFP_vs_MAL-3G-NB-CFP	2	c	30	19	505	376.644	190205	190205	7.83	3954	3954	117.242	59207	59207	14.97395043	3.904382979	3.79913216	0.105250818
MAL-3G-YFP_vs_MAL-3G-NB-CFP	2	c	30	20	635	974.868	619041	619041	8.405	5337	5337	110.668	70274	70274	13.16732247	3.718890103	3.79913216	-0.080242058
MAL-3G-YFP_vs_MAL-3G-NB-CFP	2	c	30	21	3079	411.904	1268252	1268252	6.172	19004	19004	31.161	95944	95944	5.048621343	2.335889476	3.79913216	-1.463242684
MAL-3G-YFP_vs_MAL-3G-NB-CFP	2	c	30	22	3053	770.176	2351348	2351348	13.032	39788	39788	786.399	2400877	2400877	60.3417362	5.915084302	3.79913216	2.115952142
MAL-3G-YFP_vs_MAL-3G-NB-CFP	2	c	30	23	2713	960.182	2604975	2604975	26.666	72346	72346	1330.32	3609158	3609158	49.8874575	5.640605239	3.79913216	1.841473079
MAL-3G-YFP_vs_MAL-3G-NB-CFP	2	c	30	24	2442	265.855	649219	649219	5.491	13408	13408	26.686	65167	65167	4.860307279	2.281047527	3.79913216	-1.518084633
MAL-3G-YFP_vs_MAL-3G-NB-CFP	2	c	30	25	3728	901.647	3361340	3361340	20.306	75701	75701	424.006	1580693	1580693	20.88074134	4.384101028	3.79913216	0.584968868
MAL-3G-YFP_vs_MAL-3G-NB-CFP	2	c	30	26	581	703.487	408726	408726	12.284	7137	7137	2518.466	1463229	1463229	205.0201765	7.679622086	3.79913216	3.880489925
MAL-3G-YFP_vs_MAL-3G-NB-CFP	2	c	30	27	5215	5065.819	26418247	26418247	260.888	1360531	1360531	2855.92	14893623	14893623	10.94691925	3.45245301	3.79913216	-0.34667915
MAL-3G-YFP_vs_MAL-3G-NB-CFP	2	c	30	28	1144	469.761	537407	537407	18.332	20972	20972	3955.505	4525098	4525098	215.7685485	7.753340776	3.79913216	3.954208615
MAL-3G-YFP_vs_MAL-3G-NB-CFP	2	c	30	29	4181	6193.998	25897105	25897105	39.275	164209	164209	3292.05	13764062	13764062	83.82038743	6.389229285	3.79913216	2.590097124
MAL-3G-YFP_vs_MAL-3G-NB-CFP	2	c	30	30	759	253.433	192356	192356	15.598	11839	11839	614.37	466307	466307	39.3873638	5.299660955	3.79913216	1.500528795
MAL-3G-YFP_vs_MAL-3G-NB-CFP	2	c	30	31	922	693.538	639442	639442	26.319	24266	24266	3817.152	3519414	3519414	145.0347812	7.180255108	3.79913216	3.381122948
MAL-3G-YFP_vs_MAL-3G-NB-CFP	2	c	30	32	845	449.806	380086	380086	5.053	4270	4270	14.024	11850	11850	2.775175644	1.472579084	3.79913216	-2.326553076
MAL-3G-YFP_vs_MAL-3G-NB-CFP	2	c	30	33	2778	4216.41	11713188	11713188	60.18	167180	167180	2919.585	8110608	8110608	48.51422419	5.600335897	3.79913216	1.801203737
MAL-3G-YFP_vs_MAL-3G-NB-CFP	2	c	30	34	1787	1056.665	1888261	1888261	12.63	22569	22569	109.74	196106	196106	8.689175418	3.119219275	3.79913216	-0.679912885
MAL-3G-YFP_vs_MAL-3G-NB-CFP	2	c	30	35	4247	6246.149	26527393	26527393	95.309	404778	404778	3788.72	16090692	16090692	39.75189363	5.312951681	3.79913216	1.513819521
MAL-3G-YFP_vs_MAL-3G-NB-CFP	2	c	30	36	1988	1103.656	2194068	2194068	18.316	36413	36413	458.237	910975	910975	25.01785077	4.644885951	3.79913216	0.84575379
MAL-3G-YFP_vs_MAL-3G-NB-CFP	2	c	30	37	2549	1348.814	3438126	3438126	38.224	97432	97432	584.336	1489472	1489472	15.28729781	3.934261512	3.79913216	0.135129352
MAL-3G-YFP_vs_MAL-3G-NB-CFP	2	c	30	38	2259	1259.459	2845118	2845118	27.797	62794	62794	366.21	827268	827268	13.17431602	3.719656157	3.79913216	-0.079476003
MAL-3G-YFP_vs_MAL-3G-NB-CFP	2	c	30	39	2361	1113.925	2629978	2629978	19.464	45954	45954	408.299	963994	963994	20.97736867	4.390761818	3.79913216	0.591629657
MAL-3G-YFP_vs_MAL-3G-NB-CFP	2	c	30	40	4241	2830.023	12002129	12002129	23.713	100565	100565	801.609	3399622	3399622	33.8052205	5.079174152	3.79913216	1.280041992
MAL-3G-YFP_vs_MAL-3G-NB-CFP	2	c	30	41	2923	1986.042	5805202	5805202	40.075	117139	117139	1145.537	3348405	3348405	28.58488633	4.837180648	3.79913216	1.038048488
MAL-3G-YFP_vs_MAL-3G-NB-CFP	2	c	30	42	2917	1572.815	4587902	4587902	11.941	34833	34833	856.957	2499743	2499743	71.76364367	6.165181237	3.79913216	2.366049077
MAL-3G-YFP_vs_MAL-3G-NB-CFP	2	c	30	43	3466	1832.115	6350112	6350112	37.265	129161	129161	1663.582	5765976	5765976	44.64177267	5.480322411	3.79913216	1.681190251
MAL-3G-YFP_vs_MAL-3G-NB-CFP	2	c	30	44	2793	2910.693	8129566	8129566	28.796	80426	80426	1701.835	4753224	4753224	59.10058936	5.885100612	3.79913216	2.085968452
MAL-3G-YFP_vs_MAL-3G-NB-CFP	2	c	30	45	1493	224.555	335261	335261	15.049	22468	22468	2845.359	4248121	4248121	189.0742834	7.562809341	3.79913216	3.763677181
MAL-3G-YFP_vs_MAL-3G-NB-CFP	2	c	30	46	1861	1150.958	2141932	2141932	23.124	43034	43034	864.789	1609372	1609372	37.39768555	5.224877083	3.79913216	1.425744923
MAL-3G-YFP_vs_MAL-3G-NB-CFP	2	c	30	47	3758	895.147	3363961	3363961	16.264	61120	61120	495.439	1861861	1861861	30.46238547	4.928957017	3.79913216	1.129824856
MAL-3G-YFP_vs_MAL-3G-NB-CFP	2	c	30	48	3007	523.045	1572795	1572795	5.753	17300	17300	13.993	42077	42077	2.432196532	1.282259809	3.79913216	-2.516872351
MAL-3G-YFP_vs_MAL-3G-NB-CFP	2	c	30	49	3479	859.273	2989410	2989410	7.943	27635	27635	154.061	535978	535978	19.39489777	4.277605267	3.79913216	0.478473106
MAL-3G-YFP_vs_MAL-3G-NB-CFP	2	c	30	50	303	373.858	113279	113279	8.238	2496	2496	41.066	12443	12443	4.985176282	2.317644521	3.79913216	-1.481487639
MAL-3G-YFP_vs_MAL-3G-NB-CFP	2	c	30	51	4298	3314.815	14247076	14247076	17.414	74844	74844	1363.275	5859355	5859355	78.28757148	6.290711386	3.79913216	2.491579226
MAL-3G-YFP_vs_MAL-3G-NB-CFP	2	c	30	52	869	377.708	328228	328228	6.244	5426	5426	112.162	97469	97469	17.96332473	4.16698249	3.79913216	0.36785033
MAL-3G-YFP_vs_MAL-3G-NB-CFP	2	c	30	53	345	318.354	109832	109832	6.281	2167	2167	86.22	29746	29746	13.72681126	3.778924621	3.79913216	-0.020207539
MAL-3G-YFP_vs_MAL-3G-NB-CFP	2	c	30	54	770	616.899	475012	475012	11.917	9176	9176	3820.014	2941411	2941411	320.5548169	8.324427278	3.79913216	4.525295117
MAL-3G-YFP_vs_MAL-3G-NB-CFP	2	c	30	55	846	468.979	396756	396756	9.681	8190	8190	3267.039	2763915	2763915	337.474359	8.398634081	3.79913216	4.599501921
MAL-3G-YFP_vs_MAL-3G-NB-CFP	2	c	30	56	4036	3097.927	12503235	12503235	123.611	498894	498894	491.691	1984464	1984464	3.977726732	1.991944167	3.79913216	-1.807187993
MAL-3G-YFP_vs_MAL-3G-NB-CFP	2	c	30	57	956	296.694	283639	283639	11.877	11354	11354	15.502	14820	14820	1.305266866	0.384344801	3.79913216	-3.414787359
MAL-3G-YFP_vs_MAL-3G-NB-CFP	2	c	30	58	4071	1146.667	4668080	4668080	6.06	24669	24669	222.326	905091	905091	36.68940776	5.197291712	3.79913216	1.398159551
MAL-3G-YFP_vs_MAL-3G-NB-CFP	2	c	30	59	2266	1447.282	3279542	3279542	13.239	29999	29999	430.901	976421	976421	32.54845162	5.024517008	3.79913216	1.225384848
MAL-3G-YFP_vs_MAL-3G-NB-CFP	2	c	30	60	1862	372.584	693752	693752	7.43	13835	13835	53.02	98723	98723	7.135742682	2.835063592	3.79913216	-0.964068568
MAL-3G-YFP_vs_MAL-3G-NB-CFP	2	c	30	61	257	385.51	99076	99076	5.249	1349	1349	111.498	28655	28655	21.24166049	4.408824643	3.79913216	0.609692482
MAL-3G-YFP_vs_MAL-3G-NB-CFP	2	b	30	1	3318	1403.524	4656891	4656891	50.02	165965	165965	1440.867	4780798	4780798	28.80606152	4.848300518	3.79913216	1.049168357
MAL-3G-YFP_vs_MAL-3G-NB-CFP	2	b	30	2	1651	961.175	1586900	1586900	23.278	38432	38432	1208.85	1995811	1995811	51.93096898	5.69852324	3.79913216	1.89939108
MAL-3G-YFP_vs_MAL-3G-NB-CFP	2	b	30	3	1743	721.497	1257569	1257569	11.656	20316	20316	189.251	329864	329864	16.23666076	4.021183053	3.79913216	0.222050892
MAL-3G-YFP_vs_MAL-3G-NB-CFP	2	b	30	4	3744	1228.026	4597729	4597729	15.977	59818	59818	603.212	2258424	2258424	37.75492327	5.23859288	3.79913216	1.43946072
MAL-3G-YFP_vs_MAL-3G-NB-CFP	2	b	30	5	7766	1634.788	12695766	12695766	16.219	125959	125959	437.972	3401291	3401291	27.00315976	4.755056328	3.79913216	0.955924168
MAL-3G-YFP_vs_MAL-3G-NB-CFP	2	b	30	6	3870	1806.223	6990084	6990084	11.247	43527	43527	543.287	2102519	2102519	48.30378845	5.594064439	3.79913216	1.794932278
MAL-3G-YFP_vs_MAL-3G-NB-CFP	2	b	30	7	5793	2295.067	13295324	13295324	22.226	128754	128754	845.273	4896668	4896668	38.03119126	5.249111225	3.79913216	1.449979064
MAL-3G-YFP_vs_MAL-3G-NB-CFP	2	b	30	8	7447	5127.409	38183814	38183814	88.099	656075	656075	863.385	6429629	6429629	9.800143276	3.292802841	3.79913216	-0.506329319
MAL-3G-YFP_vs_MAL-3G-NB-CFP	2	b	30	9	3532	355.476	1255542	1255542	11.157	39407	39407	127.95	451920	451920	11.4680133	3.519543577	3.79913216	-0.279588583
MAL-3G-YFP_vs_MAL-3G-NB-CFP	2	b	30	10	2324	290.926	676113	676113	5.43	12620	12620	12.442	28915	28915	2.291204437	1.196106192	3.79913216	-2.603025969
MAL-3G-YFP_vs_MAL-3G-NB-CFP	2	b	30	11	4469	1099.282	4912693	4912693	24.594	109909	109909	396.078	1770071	1770071	16.10487767	4.009425797	3.79913216	0.210293637
MAL-3G-YFP_vs_MAL-3G-NB-CFP	2	b	30	12	3314	2117.924	7018801	7018801	28.577	94703	94703	980.858	3250565	3250565	34.32378066	5.101136565	3.79913216	1.302004405
MAL-3G-YFP_vs_MAL-3G-NB-CFP	2	b	30	13	3835	1727.38	6624504	6624504	37.323	143133	143133	214.239	821606	821606	5.740157755	2.521090387	3.79913216	-1.278041774
MAL-3G-YFP_vs_MAL-3G-NB-CFP	2	b	30	14	5139	1166.83	5996341	5996341	8.269	42496	42496	20.312	104381	104381	2.456254706	1.296460172	3.79913216	-2.502671989
MAL-3G-YFP_vs_MAL-3G-NB-CFP	2	b	30	15	5228	959.5	5016265	5016265	8.905	46557	46557	19.005	99357	99357	2.134093692	1.093623515	3.79913216	-2.705508645
MAL-3G-YFP_vs_MAL-3G-NB-CFP	2	b	30	16	4393	802.529	3525508	3525508	14.64	64313	64313	331.657	1456971	1456971	22.65437781	4.501717963	3.79913216	0.702585803
MAL-3G-YFP_vs_MAL-3G-NB-CFP	2	b	30	17	3661	1067.591	3908451	3908451	12.148	44473	44473	406.888	1489616	1489616	33.49483957	5.065866937	3.79913216	1.266734776
MAL-3G-YFP_vs_MAL-3G-NB-CFP	2	b	30	18	4195	1048.23	4397325	4397325	11.322	47495	47495	472.751	1983192	1983192	41.75580587	5.383904904	3.79913216	1.584772743
MAL-3G-YFP_vs_MAL-3G-NB-CFP	2	b	30	19	2239	691.435	1548122	1548122	5.062	11334	11334	24.871	55686	55686	4.913181578	2.296657558	3.79913216	-1.502474602
MAL-3G-YFP_vs_MAL-3G-NB-CFP	2	b	30	20	3291	1787.558	5882853	5882853	49.407	162598	162598	1017.408	3348289	3348289	20.59243656	4.364042639	3.79913216	0.564910479
MAL-3G-YFP_vs_MAL-3G-NB-CFP	2	b	30	21	2999	4484.306	13448434	13448434	24.468	73380	73380	3104.941	9311718	9311718	126.89722	6.987516653	3.79913216	3.188384493
MAL-3G-YFP_vs_MAL-3G-NB-CFP	2	b	30	22	3950	4896.112	19339644	19339644	59.323	234327	234327	2699.59	10663382	10663382	45.50641625	5.50799807	3.79913216	1.708865909
MAL-3G-YFP_vs_MAL-3G-NB-CFP	2	b	30	23	1964	3180.976	6247437	6247437	31.765	62386	62386	2236.18	4391857	4391857	70.39811817	6.137464959	3.79913216	2.338332799
MAL-3G-YFP_vs_MAL-3G-NB-CFP	2	b	30	24	1864	1692.771	3155326	3155326	23.967	44675	44675	1982.75	3695846	3695846	82.72738668	6.370293104	3.79913216	2.571160943
MAL-3G-YFP_vs_MAL-3G-NB-CFP	2	b	30	25	3884	599.865	2329877	2329877	13.133	51009	51009	177.173	688138	688138	13.49052128	3.753874191	3.79913216	-0.04525797
MAL-3G-YFP_vs_MAL-3G-NB-CFP	2	b	30	26	1419	3063.393	4346955	4346955	28.91	41023	41023	1878.631	2665778	2665778	64.982522	6.021979831	3.79913216	2.222847671
MAL-3G-YFP_vs_MAL-3G-NB-CFP	2	b	30	27	1460	4100.495	5986722	5986722	54.643	79779	79779	6336.875	9251837	9251837	115.968325	6.857586999	3.79913216	3.058454838
MAL-3G-YFP_vs_MAL-3G-NB-CFP	2	b	30	28	1592	1178.569	1876282	1876282	14.429	22971	22971	961.279	1530356	1530356	66.62121806	6.057909826	3.79913216	2.258777666
MAL-3G-YFP_vs_MAL-3G-NB-CFP	2	b	30	29	1342	1314.461	1764006	1764006	37.512	50341	50341	1980.477	2657800	2657800	52.79593175	5.72235486	3.79913216	1.9232227
MAL-3G-YFP_vs_MAL-3G-NB-CFP	2	b	30	30	2979	2802.04	8347278	8347278	33.871	100902	100902	798.892	2379900	2379900	23.58625201	4.559874279	3.79913216	0.760742119
MAL-3G-YFP_vs_MAL-3G-NB-CFP	2	b	30	31	2822	1329.974	3753186	3753186	57.981	163623	163623	1369.776	3865509	3865509	23.62448433	4.562210934	3.79913216	0.763078774
MAL-3G-YFP_vs_MAL-3G-NB-CFP	2	b	30	32	2590	2671.722	6919760	6919760	28.631	74155	74155	848.176	2196775	2196775	29.62409817	4.888699331	3.79913216	1.08956717
MAL-3G-YFP_vs_MAL-3G-NB-CFP	2	b	30	33	3636	759.844	2762791	2762791	5.659	20575	20575	25.358	92202	92202	4.48126367	2.163905615	3.79913216	-1.635226546
MAL-3G-YFP_vs_MAL-3G-NB-CFP	2	b	30	34	3027	2124.615	6431211	6431211	28.371	85879	85879	773.649	2341836	2341836	27.26901804	4.769190844	3.79913216	0.970058684
MAL-3G-YFP_vs_MAL-3G-NB-CFP	2	b	30	35	2894	5213.607	15088180	15088180	114.165	330393	330393	3323.376	9617849	9617849	29.11032921	4.86345925	3.79913216	1.06432709
MAL-3G-YFP_vs_MAL-3G-NB-CFP	2	b	30	36	4459	10349.899	46150200	46150200	30.971	138100	138100	2837.29	12651474	12651474	91.61096307	6.517448351	3.79913216	2.71831619
MAL-3G-YFP_vs_MAL-3G-NB-CFP	2	b	30	37	1717	585.001	1004446	1004446	5.711	9806	9806	11.909	20447	20447	2.085151948	1.060152519	3.79913216	-2.738979642
MAL-3G-YFP_vs_MAL-3G-NB-CFP	2	b	30	38	3152	3594.677	11330423	11330423	30.628	96541	96541	1172.455	3695577	3695577	38.27987073	5.258514053	3.79913216	1.459381892
MAL-3G-YFP_vs_MAL-3G-NB-CFP	2	b	30	39	2807	2688.472	7546540	7546540	17.589	49373	49373	510.028	1431649	1431649	28.99659733	4.857811709	3.79913216	1.058679548
MAL-3G-YFP_vs_MAL-3G-NB-CFP	2	b	30	40	2652	692.187	1835679	1835679	7.744	20536	20536	118.594	314511	314511	15.31510518	3.93688337	3.79913216	0.13775121
MAL-3G-YFP_vs_MAL-3G-NB-CFP	2	b	30	41	475	277.421	131775	131775	22.476	10676	10676	3421.735	1625324	1625324	152.2409142	7.25021232	3.79913216	3.451080159
MAL-3G-YFP_vs_MAL-3G-NB-CFP	2	b	30	42	3253	1885.145	6132377	6132377	10.57	34385	34385	435.726	1417418	1417418	41.22198633	5.365342119	3.79913216	1.566209959
MAL-3G-YFP_vs_MAL-3G-NB-CFP	2	b	30	43	2200	323.638	712004	712004	4.864	10701	10701	12.25	26949	26949	2.51836277	1.332486118	3.79913216	-2.466646042
MAL-3G-YFP_vs_MAL-3G-NB-CFP	2	b	30	44	2844	1059.846	3014203	3014203	16.836	47883	47883	696.526	1980920	1980920	41.37000606	5.370513264	3.79913216	1.571381103
MAL-3G-YFP_vs_MAL-3G-NB-CFP	2	b	30	45	2571	455.424	1170896	1170896	4.862	12499	12499	26.091	67079	67079	5.36674934	2.424048507	3.79913216	-1.375083653
MAL-3G-YFP_vs_MAL-3G-NB-CFP	2	b	30	46	2554	429.74	1097555	1097555	5.056	12913	12913	17.683	45162	45162	3.497405715	1.806285165	3.79913216	-1.992846995
MAL-3G-YFP_vs_MAL-3G-NB-CFP	2	b	30	47	3486	2900.749	10112012	10112012	45.352	158098	158098	1641.544	5722421	5722421	36.19540412	5.177734619	3.79913216	1.378602458
MAL-3G-YFP_vs_MAL-3G-NB-CFP	2	b	30	48	3046	2360.17	7189077	7189077	23.81	72525	72525	1088.484	3315521	3315521	45.71556015	5.514613392	3.79913216	1.715481232
MAL-3G-YFP_vs_MAL-3G-NB-CFP	2	b	30	49	1842	591.632	1089786	1089786	7.703	14189	14189	121.026	222929	222929	15.71139615	3.973739483	3.79913216	0.174607322
MAL-3G-YFP_vs_MAL-3G-NB-CFP	2	b	30	50	3005	3396.613	10206823	10206823	53.449	160614	160614	3845.888	11556893	11556893	71.95445603	6.169012128	3.79913216	2.369879968
MAL-3G-YFP_vs_MAL-3G-NB-CFP	2	b	30	51	2663	2235.38	5952818	5952818	38.799	103322	103322	1796.817	4784924	4784924	46.31079538	5.53327663	3.79913216	1.73414447
MAL-3G-YFP_vs_MAL-3G-NB-CFP	2	b	30	52	3445	3355.19	11558629	11558629	78.039	268845	268845	5806.68	20004011	20004011	74.40722721	6.217370853	3.79913216	2.418238692
MAL-3G-YFP_vs_MAL-3G-NB-CFP	2	b	30	53	2161	2990.9	6463335	6463335	72.272	156180	156180	904.406	1954422	1954422	12.51390703	3.645460386	3.79913216	-0.153671775
MAL-3G-YFP_vs_MAL-3G-NB-CFP	2	b	30	54	10612	2894.018	30711314	30711314	20.417	216668	216668	309.528	3284713	3284713	15.16012055	3.922209321	3.79913216	0.12307716
MAL-3G-YFP_vs_MAL-3G-NB-CFP	2	b	30	55	1696	2403.316	4076024	4076024	29.442	49934	49934	878.05	1489173	1489173	29.82282613	4.898345075	3.79913216	1.099212914
MAL-3G-YFP_vs_MAL-3G-NB-CFP	2	b	30	56	3451	4354.502	15027386	15027386	58.007	200181	200181	2238.711	7725793	7725793	38.5940374	5.27030607	3.79913216	1.471173909
MAL-3G-YFP_vs_MAL-3G-NB-CFP	2	b	30	57	1237	4878.734	6034994	6034994	26.083	32265	32265	1637.693	2025826	2025826	62.78710677	5.972396429	3.79913216	2.173264269
MAL-3G-YFP_vs_MAL-3G-NB-CFP	2	b	30	58	786	3130.562	2460622	2460622	41.372	32518	32518	1073.341	843646	843646	25.94396949	4.697327327	3.79913216	0.898195167
MAL-3G-YFP_vs_MAL-3G-NB-CFP	2	b	30	59	3081	4465.367	13757797	13757797	49.284	151845	151845	2054.737	6330646	6330646	41.6915012	5.381681416	3.79913216	1.582549255
MAL-3G-YFP_vs_MAL-3G-NB-CFP	2	b	30	60	658	475.927	313160	313160	9.237	6078	6078	58.137	38254	38254	6.29384666	2.65394203	3.79913216	-1.14519013
MAL-3G-YFP_vs_MAL-3G-NB-CFP	2	b	30	61	1448	627.901	909201	909201	7.32	10600	10600	71.034	102857	102857	9.703490566	3.278503811	3.79913216	-0.52062835
MAL-3G-YFP_vs_MAL-3G-NB-CFP	2	b	30	62	1499	3292.699	4935756	4935756	29.996	44964	44964	2426.271	3636980	3636980	80.88648697	6.337826799	3.79913216	2.538694638
MAL-3G-YFP_vs_MAL-3G-NB-CFP	2	b	30	63	2187	4067.674	8896002	8896002	54.264	118675	118675	3036.067	6639879	6639879	55.95010744	5.806068996	3.79913216	2.006936836
MAL-3G-YFP_vs_MAL-3G-NB-CFP	2	b	30	64	3147	720.585	2267682	2267682	9.007	28344	28344	148.979	468838	468838	16.54099633	4.047974231	3.79913216	0.248842071
MAL-3G-YFP_vs_MAL-3G-NB-CFP	2	b	30	65	2644	3759.813	9940945	9940945	45.559	120457	120457	2454.173	6488833	6488833	53.86845928	5.751368897	3.79913216	1.952236737
MAL-3G-YFP_vs_MAL-3G-NB-CFP	2	b	30	66	4099	2080.896	8529594	8529594	102.813	421430	421430	413.446	1694717	1694717	4.021348741	2.007679456	3.79913216	-1.791452705
MAL-3G-YFP_vs_MAL-3G-NB-CFP	2	b	30	67	4048	2454.945	9937619	9937619	21.784	88181	88181	772.697	3127878	3127878	35.47111056	5.148572595	3.79913216	1.349440435
MAL-3G-YFP_vs_MAL-3G-NB-CFP	2	b	30	68	3706	1736.391	6435064	6435064	55.956	207373	207373	582.579	2159037	2159037	10.41136985	3.380087995	3.79913216	-0.419044165
MAL-3G-YFP_vs_MAL-3G-NB-CFP	2	b	30	69	4213	1333.212	5616823	5616823	12.897	54334	54334	535.368	2255506	2255506	41.51187102	5.375452053	3.79913216	1.576319893
MAL-3G-YFP_vs_MAL-3G-NB-CFP	2	b	30	70	2915	1039.378	3029788	3029788	23.867	69571	69571	232.919	678960	678960	9.759238763	3.28676862	3.79913216	-0.512363541
MAL-3G-YFP_vs_MAL-3G-NB-CFP	2	b	30	71	2827	912.127	2578583	2578583	7.018	19840	19840	321.726	909520	909520	45.84274194	5.518621432	3.79913216	1.719489271
MAL-3G-YFP_vs_MAL-3G-NB-CFP	2	b	30	72	2790	958.437	2674040	2674040	11.685	32601	32601	98.187	273943	273943	8.402901751	3.070887616	3.79913216	-0.728244544
MAL-3G-YFP_vs_MAL-3G-NB-CFP	2	b	30	73	1617	769.299	1243957	1243957	3.873	6263	6263	85.21	137785	137785	21.99984033	4.459421148	3.79913216	0.660288988
MAL-3G-YFP_vs_MAL-3G-NB-CFP	2	a	30	1	3394	1121.227	3805443	3805443	14.699	49890	49890	830.273	2817946	2817946	56.483183	5.819749486	3.79913216	2.020617326
MAL-3G-YFP_vs_MAL-3G-NB-CFP	2	a	30	2	2445	444.913	1087813	1087813	5.84	14280	14280	11.161	27288	27288	1.91092437	0.934270681	3.79913216	-2.86486148
MAL-3G-YFP_vs_MAL-3G-NB-CFP	2	a	30	3	4271	1023.319	4370596	4370596	11.757	50216	50216	111.768	477360	477360	9.506133503	3.248858663	3.79913216	-0.550273497
MAL-3G-YFP_vs_MAL-3G-NB-CFP	2	a	30	4	9916	2524.029	25028274	25028274	12.292	121888	121888	308.626	3060340	3060340	25.10780389	4.65006394	3.79913216	0.85093178
MAL-3G-YFP_vs_MAL-3G-NB-CFP	2	a	30	5	3661	556.163	2036113	2036113	5.933	21722	21722	33.687	123328	123328	5.677561919	2.505271535	3.79913216	-1.293860625
MAL-3G-YFP_vs_MAL-3G-NB-CFP	2	a	30	6	4816	755.51	3638534	3638534	16.755	80691	80691	277.393	1335924	1335924	16.55604714	4.049286357	3.79913216	0.250154196
MAL-3G-YFP_vs_MAL-3G-NB-CFP	2	a	30	7	9724	3878.432	37713873	37713873	30.169	293360	293360	1735.624	16877211	16877211	57.53071653	5.846260534	3.79913216	2.047128373
MAL-3G-YFP_vs_MAL-3G-NB-CFP	2	a	30	8	4412	1768.33	7801873	7801873	28.87	127373	127373	1072.038	4729830	4729830	37.13369395	5.214656932	3.79913216	1.415524772
MAL-3G-YFP_vs_MAL-3G-NB-CFP	2	a	30	9	4488	3415.442	15328502	15328502	47.376	212624	212624	2002.79	8988522	8988522	42.27425879	5.401707554	3.79913216	1.602575394
MAL-3G-YFP_vs_MAL-3G-NB-CFP	2	a	30	10	5088	980.347	4988008	4988008	8.95	45539	45539	433.598	2206146	2206146	48.44520082	5.598281848	3.79913216	1.799149688
MAL-3G-YFP_vs_MAL-3G-NB-CFP	2	a	30	11	2549	647.371	1650149	1650149	18.284	46605	46605	703.455	1793106	1793106	38.47454136	5.265832224	3.79913216	1.466700063
MAL-3G-YFP_vs_MAL-3G-NB-CFP	2	a	30	12	1095	1323.056	1448746	1448746	15.568	17047	17047	1177.57	1289439	1289439	75.64022995	6.241081844	3.79913216	2.441949684
MAL-3G-YFP_vs_MAL-3G-NB-CFP	2	a	30	13	4150	958.649	3978393	3978393	39.405	163531	163531	1115.447	4629103	4629103	28.30718946	4.82309661	3.79913216	1.02396445
MAL-3G-YFP_vs_MAL-3G-NB-CFP	2	a	30	14	3402	888.296	3021982	3021982	15.019	51095	51095	107.052	364191	364191	7.127722869	2.833441245	3.79913216	-0.965690915
MAL-3G-YFP_vs_MAL-3G-NB-CFP	2	a	30	15	7596	1366.848	10382579	10382579	17.856	135636	135636	598.573	4546758	4546758	33.52176413	5.06702617	3.79913216	1.26789401
MAL-3G-YFP_vs_MAL-3G-NB-CFP	2	a	30	16	4936	1017.147	5020640	5020640	8.196	40457	40457	89.137	439981	439981	10.87527498	3.442979975	3.79913216	-0.356152185
MAL-3G-YFP_vs_MAL-3G-NB-CFP	2	a	30	17	3459	1619.139	5600603	5600603	37.863	130969	130969	1129.626	3907376	3907376	29.83435775	4.898902815	3.79913216	1.099770655
MAL-3G-YFP_vs_MAL-3G-NB-CFP	2	a	30	18	4046	726.838	2940787	2940787	5.222	21127	21127	9.874	39950	39950	1.890945236	0.919107582	3.79913216	-2.880024579
MAL-3G-YFP_vs_MAL-3G-NB-CFP	2	a	30	19	3877	586.284	2273024	2273024	9.795	37974	37974	260.765	1010986	1010986	26.62311055	4.734607235	3.79913216	0.935475075
MAL-3G-YFP_vs_MAL-3G-NB-CFP	2	a	30	20	1104	319.774	353030	353030	5.518	6092	6092	14.68	16207	16207	2.660374261	1.411629218	3.79913216	-2.387502942
MAL-3G-YFP_vs_MAL-3G-NB-CFP	2	a	30	21	3085	1553.923	4793852	4793852	25.312	78088	78088	1042.892	3217322	3217322	41.2012345	5.36461566	3.79913216	1.5654835
MAL-3G-YFP_vs_MAL-3G-NB-CFP	2	a	30	22	8783	903.894	7938904	7938904	20.461	179711	179711	554.704	4871963	4871963	27.1099877	4.760752554	3.79913216	0.961620393
MAL-3G-YFP_vs_MAL-3G-NB-CFP	2	a	30	23	3029	2562.448	7761655	7761655	86.711	262649	262649	4960.58	15025598	15025598	57.20790104	5.838142508	3.79913216	2.039010347
MAL-3G-YFP_vs_MAL-3G-NB-CFP	2	a	30	24	3013	1485.187	4474868	4474868	29.436	88690	88690	906.536	2731393	2731393	30.79707972	4.944721651	3.79913216	1.145589491
MAL-3G-YFP_vs_MAL-3G-NB-CFP	2	a	30	26	3684	1717.298	6326526	6326526	52.05	191751	191751	572.245	2108152	2108152	10.99421646	3.458672884	3.79913216	-0.340459276
MAL-3G-YFP_vs_MAL-3G-NB-CFP	2	a	30	27	2889	656.349	1896191	1896191	10.007	28910	28910	140.02	404518	404518	13.992321	3.806563386	3.79913216	0.007431226
MAL-3G-YFP_vs_MAL-3G-NB-CFP	2	a	30	28	3097	3814.715	11814172	11814172	20.317	62922	62922	1036.91	3211311	3211311	51.03637837	5.673454052	3.79913216	1.874321891
MAL-3G-YFP_vs_MAL-3G-NB-CFP	2	a	30	29	4027	1576.407	6348192	6348192	25.603	103102	103102	794.946	3201248	3201248	31.04932979	4.956490223	3.79913216	1.157358062
MAL-3G-YFP_vs_MAL-3G-NB-CFP	2	a	30	30	2905	787.029	2286318	2286318	29.26	84999	84999	469.239	1363140	1363140	16.03712985	4.003344062	3.79913216	0.204211902
MAL-3G-YFP_vs_MAL-3G-NB-CFP	2	a	30	31	1540	435.276	670325	670325	5.85	9009	9009	22.434	34548	34548	3.834831835	1.939163314	3.79913216	-1.859968846
MAL-3G-YFP_vs_MAL-3G-NB-CFP	2	a	30	32	3529	896.809	3164839	3164839	8.839	31192	31192	144.169	508772	508772	16.31097717	4.02777131	3.79913216	0.22863915
MAL-3G-YFP_vs_MAL-3G-NB-CFP	2	a	30	33	3345	462.386	1546682	1546682	5.994	20049	20049	27.605	92339	92339	4.605666118	2.203409829	3.79913216	-1.595722332
MAL-3G-YFP_vs_MAL-3G-NB-CFP	2	a	30	34	3440	1132.425	3895541	3895541	12.151	41800	41800	125.444	431529	431529	10.32366029	3.367882669	3.79913216	-0.431249492
MAL-3G-YFP_vs_MAL-3G-NB-CFP	2	a	30	35	2904	4134.864	12007645	12007645	48.203	139981	139981	2897.972	8415712	8415712	60.12038777	5.909782409	3.79913216	2.110650249
MAL-3G-YFP_vs_MAL-3G-NB-CFP	2	a	30	36	3733	566.393	2114345	2114345	12.314	45968	45968	55.095	205668	205668	4.474155935	2.161615538	3.79913216	-1.637516622
MAL-3G-YFP_vs_MAL-3G-NB-CFP	2	a	30	37	2967	2417.153	7171692	7171692	33.075	98135	98135	1232.74	3657541	3657541	37.27050492	5.219962459	3.79913216	1.420830298
MAL-3G-YFP_vs_MAL-3G-NB-CFP	2	a	30	38	3353	2167.425	7267375	7267375	87.176	292300	292300	2946.237	9878732	9878732	33.79655149	5.07880414	3.79913216	1.27967198
MAL-3G-YFP_vs_MAL-3G-NB-CFP	2	a	30	39	4688	7722.552	36203326	36203326	126.456	592828	592828	219.734	1030111	1030111	1.737622042	0.797114309	3.79913216	-3.002017851
MAL-3G-YFP_vs_MAL-3G-NB-CFP	2	a	30	40	2931	4157.397	12185332	12185332	65.547	192117	192117	2919.97	8558431	8558431	44.54801501	5.477289244	3.79913216	1.678157084
MAL-3G-YFP_vs_MAL-3G-NB-CFP	2	a	30	41	4671	3352.168	15657976	15657976	48.581	226920	226920	2345.103	10953976	10953976	48.27241319	5.593127045	3.79913216	1.793994885
MAL-3G-YFP_vs_MAL-3G-NB-CFP	2	a	30	42	992	383.21	380144	380144	16.082	15953	15953	2444.578	2425021	2425021	152.0103429	7.248025679	3.79913216	3.448893518
MAL-3G-YFP_vs_MAL-3G-NB-CFP	2	a	30	43	2894	1157.62	3350152	3350152	13.844	40065	40065	962.723	2786120	2786120	69.5399975	6.11977111	3.79913216	2.32063895
MAL-3G-YFP_vs_MAL-3G-NB-CFP	2	a	30	44	2728	1579.897	4309960	4309960	19.487	53160	53160	2493.364	6801897	6801897	127.9514108	6.999452245	3.79913216	3.200320085
MAL-3G-YFP_vs_MAL-3G-NB-CFP	2	a	30	45	2912	2662.419	7752963	7752963	11.288	32872	32872	2333.628	6795526	6795526	206.72688	7.69158218	3.79913216	3.892450019
MAL-3G-YFP_vs_MAL-3G-NB-CFP	2	a	30	46	4169	4106.698	17120825	17120825	52.039	216951	216951	1911.231	7967921	7967921	36.72682311	5.198762202	3.79913216	1.399630042
MAL-3G-YFP_vs_MAL-3G-NB-CFP	2	a	30	47	2795	3450.708	9644730	9644730	36.186	101140	101140	1329.52	3716008	3716008	36.74122998	5.199328019	3.79913216	1.400195859
MAL-3G-YFP_vs_MAL-3G-NB-CFP	2	a	30	48	1694	411.616	697278	697278	14.303	24229	24229	141.297	239357	239357	9.878946717	3.304357231	3.79913216	-0.494774929
MAL-3G-YFP_vs_MAL-3G-NB-CFP	2	a	30	49	1721	424.723	730948	730948	4.61	7934	7934	14.348	24693	24693	3.112301487	1.63798182	3.79913216	-2.16115034
MAL-3G-YFP_vs_MAL-3G-NB-CFP	2	a	30	50	2418	3238.52	7830742	7830742	36.792	88964	88964	1402.158	3390417	3390417	38.10998831	5.25209726	3.79913216	1.4529651
MAL-3G-YFP_vs_MAL-3G-NB-CFP	2	a	30	51	3726	1289.565	4804920	4804920	13.313	49603	49603	756.155	2817432	2817432	56.79962905	5.827809603	3.79913216	2.028677442
MAL-3G-YFP_vs_MAL-3G-NB-CFP	2	a	30	52	2445	5446.27	13316130	13316130	36.362	88905	88905	2525.211	6174141	6174141	69.44649907	6.117830062	3.79913216	2.318697902
MAL-3G-YFP_vs_MAL-3G-NB-CFP	2	a	30	53	2838	9711.383	27560906	27560906	65.856	186899	186899	5444.968	15452819	15452819	82.68005179	6.369467387	3.79913216	2.570335227
MAL-3G-YFP_vs_MAL-3G-NB-CFP	2	a	30	54	997	521.429	519865	519865	5.633	5616	5616	26.26	26181	26181	4.661858974	2.220905362	3.79913216	-1.578226798
MAL-3G-YFP_vs_MAL-3G-NB-CFP	2	a	30	55	2537	507.217	1286809	1286809	10.663	27052	27052	135.417	343554	343554	12.69976342	3.666729716	3.79913216	-0.132402444
MAL-3G-YFP_vs_MAL-3G-NB-CFP	2	a	30	56	1772	6509.312	11534500	11534500	168.341	298300	298300	9446.062	16738422	16738422	56.11271203	5.810255738	3.79913216	2.011123577
MAL-3G-YFP_vs_MAL-3G-NB-CFP	2	a	30	57	3226	1575.122	5081343	5081343	113.974	367679	367679	1022.1	3297293	3297293	8.967857833	3.164763407	3.79913216	-0.634368753
MAL-3G-YFP_vs_MAL-3G-NB-CFP	2	a	30	58	1237	3010.391	3723854	3723854	381.931	472449	472449	16083.327	19895076	19895076	42.11052622	5.396108999	3.79913216	1.596976838
MAL-3G-YFP_vs_MAL-3G-NB-CFP	2	a	30	59	2597	1751.891	4549662	4549662	45.873	119131	119131	1202.352	3122509	3122509	26.21071761	4.712084948	3.79913216	0.912952788
MAL-3G-YFP_vs_MAL-3G-NB-CFP	2	a	30	60	2422	750.912	1818709	1818709	13.146	31840	31840	146.412	354611	354611	11.13728015	3.477325048	3.79913216	-0.321807112
MAL-3G-YFP_vs_MAL-3G-NB-CFP	2	a	30	61	1987	796.865	1583370	1583370	20.467	40667	40667	497.519	988570	988570	24.30889911	4.603412653	3.79913216	0.804280493
MAL-3G-YFP_vs_MAL-3G-NB-CFP	2	a	30	62	1979	4545.577	8995697	8995697	44.336	87741	87741	2761.904	5465808	5465808	62.29479947	5.961039823	3.79913216	2.161907663
MAL-3G-YFP_vs_MAL-3G-NB-CFP	2	a	30	63	2287	824.014	1884521	1884521	8.681	19854	19854	94.504	216131	216131	10.88601793	3.444404412	3.79913216	-0.354727748
MAL-3G-YFP_vs_MAL-3G-NB-CFP	2	a	30	64	4112	5773.059	23738820	23738820	82.013	337239	337239	8426.222	34648626	34648626	102.7420494	6.682882946	3.79913216	2.883750786
MAL-3G-YFP_vs_MAL-3G-NB-CFP	2	a	30	65	3494	3313.296	11576655	11576655	23.9	83507	83507	1042.282	3641733	3641733	43.60991294	5.446584205	3.79913216	1.647452045
MAL-3G-YFP_vs_MAL-3G-NB-CFP	2	a	30	66	2209	1303.976	2880482	2880482	11.423	25233	25233	445.875	984937	984937	39.03368605	5.286647801	3.79913216	1.487515641
MAL-3G-YFP_vs_MAL-3G-NB-CFP	2	a	30	67	1277	1169.212	1493084	1493084	21.707	27720	27720	585.108	747183	747183	26.95465368	4.752462468	3.79913216	0.953330308
MAL-3G-NB-YFP_vs_MAL-3G-CFP	2	b	30	1	3621	10293.457	37272606	37272606	303.854	1100254	1100254	3533.093	12793328	12793328	11.62761326	3.539483088	3.79913216	-0.259649073
MAL-3G-NB-YFP_vs_MAL-3G-CFP	2	b	30	2	5296	5615.259	29738411	29738411	234.973	1244419	1244419	2296.826	12163988	12163988	9.774833075	3.289072066	3.79913216	-0.510060095
MAL-3G-NB-YFP_vs_MAL-3G-CFP	2	b	30	3	1030	1482.014	1526474	1526474	50.1	51603	51603	1017.825	1048360	1048360	20.31587311	4.344535463	3.79913216	0.545403303
MAL-3G-NB-YFP_vs_MAL-3G-CFP	2	b	30	4	3672	4476.763	16438674	16438674	210.292	772194	772194	2493.868	9157482	9157482	11.85904319	3.567915711	3.79913216	-0.23121645
MAL-3G-NB-YFP_vs_MAL-3G-CFP	2	b	30	5	3335	3907.644	13031994	13031994	856.247	2855584	2855584	8828.706	29443735	29443735	10.31093289	3.366102963	3.79913216	-0.433029197
MAL-3G-NB-YFP_vs_MAL-3G-CFP	2	b	30	6	8256	1666.602	13759469	13759469	122.433	1010810	1010810	568.445	4693083	4693083	4.642893323	2.215024133	3.79913216	-1.584108027
MAL-3G-NB-YFP_vs_MAL-3G-CFP	2	b	30	7	2398	837.992	2009506	2009506	5.889	14122	14122	27.864	66818	66818	4.731482793	2.242292379	3.79913216	-1.556839782
MAL-3G-NB-YFP_vs_MAL-3G-CFP	2	b	30	8	1631	1423.681	2322023	2322023	86.087	140408	140408	1169.811	1907961	1907961	13.58869153	3.764334639	3.79913216	-0.034797522
MAL-3G-NB-YFP_vs_MAL-3G-CFP	2	b	30	9	8051	2048.568	16493024	16493024	83.059	668706	668706	555.463	4472035	4472035	6.687595146	2.741487512	3.79913216	-1.057644648
MAL-3G-NB-YFP_vs_MAL-3G-CFP	2	b	30	10	5859	3473.185	20349388	20349388	116.935	685124	685124	1033.31	6054161	6054161	8.836591624	3.143490013	3.79913216	-0.655642148
MAL-3G-NB-YFP_vs_MAL-3G-CFP	2	b	30	11	2754	5720.878	15755299	15755299	659.026	1814958	1814958	6912.826	19037922	19037922	10.48945595	3.390867948	3.79913216	-0.408264212
MAL-3G-NB-YFP_vs_MAL-3G-CFP	2	b	30	12	2358	590.299	1391924	1391924	38.601	91020	91020	297.17	700726	700726	7.698593716	2.944594936	3.79913216	-0.854537224
MAL-3G-NB-YFP_vs_MAL-3G-CFP	2	b	30	13	762	169.001	128779	128779	6.811	5190	5190	11.829	9014	9014	1.736801541	0.796432911	3.79913216	-3.002699249
MAL-3G-NB-YFP_vs_MAL-3G-CFP	2	b	30	14	978	520.511	509060	509060	16.616	16250	16250	103.91	101624	101624	6.253784615	2.644729533	3.79913216	-1.154402628
MAL-3G-NB-YFP_vs_MAL-3G-CFP	2	b	30	15	3349	3559.251	11919931	11919931	63.961	214206	214206	517.446	1732927	1732927	8.090002147	3.016140086	3.79913216	-0.782992075
MAL-3G-NB-YFP_vs_MAL-3G-CFP	2	b	30	16	2030	535.712	1087496	1087496	7.496	15216	15216	45.699	92768	92768	6.096740273	2.608038087	3.79913216	-1.191094073
MAL-3G-NB-YFP_vs_MAL-3G-CFP	2	b	30	17	4716	5096.034	24032897	24032897	214.237	1010343	1010343	2497.612	11778738	11778738	11.65815768	3.543267914	3.79913216	-0.255864246
MAL-3G-NB-YFP_vs_MAL-3G-CFP	2	b	30	18	2181	1651.598	3602135	3602135	33.126	72247	72247	212.206	462821	462821	6.406092987	2.679444739	3.79913216	-1.119687421
MAL-3G-NB-YFP_vs_MAL-3G-CFP	2	b	30	19	3421	3132.345	10715753	10715753	108.957	372742	372742	791.76	2708612	2708612	7.266720681	2.861304453	3.79913216	-0.937827707
MAL-3G-NB-YFP_vs_MAL-3G-CFP	2	b	30	20	10964	1611.729	17670999	17670999	80.687	884649	884649	530.818	5819884	5819884	6.578749312	2.717813339	3.79913216	-1.081318822
[truncated: 12,638 more rows]
