# Supplementary material for: Role of RNA structural plasticity in modulating HIV-1 genome packaging and translation
Source: Proc Natl Acad Sci U S A. 2024 Aug 7;121(33):e2407400121. doi: 10.1073/pnas.2407400121 (PMC11331132; doi:10.1073/pnas.2407400121)
Supplement: Supplementary file 5 — Dataset S04 (CSV) [file pnas.2407400121.sd04.csv]

Sample Competition	Transfection Number	Average log2(YFP/CFP)	Cell Count	Standard Deviation	Standard Error of the Mean	T-Table Value	95% Confidence Margin of Error	Correlation Coefficient
MAL-1G-YFP_vs_MAL-1G-CFP	2	3.52741416	318	0.773143312	0.043355724	1.967475658	0.085301332	0.949849432
MAL-3G-YFP_vs_MAL-3G-CFP	2	3.815471038	330	1.024330091	0.056387516	1.967200683	0.110925559	0.925725246
MAL-3G-NB-YFP_vs_MAL-3G-NB-CFP	2	4.670866758	154	1.472579864	0.118663867	1.975590315	0.234431187	0.737632982
NL43-1G-YFP_vs_NL43-1G-CFP	2	3.887988312	396	0.703020046	0.035328087	1.965987866	0.069454589	0.957653379
NL43-3G-YFP_vs_NL43-3G-CFP	2	3.460876126	316	0.775700154	0.043636543	1.967523532	0.085855925	0.970772926
NL43-3G-NB-YFP_vs_NL43-3G-NB-CFP	2	3.432176568	265	0.944686774	0.058031647	1.968990497	0.114263762	0.844582213
MAL-1G-YFP_vs_MAL-3G-CFP	2	1.780185169	344	0.587885033	0.031696637	1.966904281	0.062344251	0.928255498
MAL-3G-YFP_vs_MAL-1G-CFP	2	4.4741498	181	1.365016874	0.101460905	1.973230823	0.200205785	0.742958917
MAL-3G-NB-YFP_vs_MAL-1G-CFP	2	4.76755376	296	1.29010521	0.074985842	1.968038115	0.147574996	0.957621623
MAL-1G-YFP_vs_MAL-3G-NB-CFP	2	2.585934735	204	1.089318438	0.076267546	1.971718848	0.150378157	0.387431694
MAL-3G-NB-YFP_vs_MAL-3G-CFP	2	2.8996913	301	0.75133625	0.043306301	1.967903011	0.085222601	0.914688598
MAL-3G-YFP_vs_MAL-3G-NB-CFP	2	4.508195519	200	1.639187302	0.115908046	1.971956544	0.228565629	0.711284388
NL43-1G-YFP_vs_NL43-3G-CFP	2	2.513608203	453	0.647350313	0.030415171	1.965226215	0.059772691	0.931955799
NL43-3G-YFP_vs_NL43-1G-CFP	2	3.920436808	346	1.430298065	0.0768933	1.966863909	0.151238657	0.884409669
NL43-3G-NB-YFP_vs_NL43-1G-CFP	2	4.628967842	322	0.984384708	0.054857615	1.967381707	0.107925868	0.889548797
NL43-1G-YFP_vs_NL43-3G-NB-CFP	2	2.047056022	270	0.720167078	0.043827973	1.968821974	0.086289476	0.859837255
NL43-3G-NB-YFP_vs_NL43-3G-CFP	2	3.137902365	303	0.672609941	0.038640431	1.967850227	0.076038582	0.918945036
NL43-3G-YFP_vs_NL43-3G-NB-CFP	2	3.306721454	243	1.154955576	0.074090435	1.969815134	0.14594446	0.75727533
MAL-1G-YFP_vs_MAL-1G-CFP	1	1.900452256	552	0.695127613	0.029586596	1.964278689	0.05811632	0.972035603
MAL-3G-YFP_vs_MAL-3G-CFP	1	2.42078275	315	0.899484762	0.050680225	1.967547698	0.09971576	0.712372027
MAL-3G-NB-YFP_vs_MAL-3G-NB-CFP	1	3.236133699	324	1.107535954	0.061529775	1.967335607	0.121049718	0.680261671
NL43-1G-YFP_vs_NL43-1G-CFP	1	2.708802673	524	0.541723739	0.023665311	1.964510213	0.046490746	0.961077728
NL43-3G-YFP_vs_NL43-3G-CFP	1	2.280912433	617	0.593860087	0.023907907	1.963822523	0.046950886	0.970913228
NL43-3G-NB-YFP_vs_NL43-3G-NB-CFP	1	2.297639411	700	0.692796159	0.026185234	1.963363576	0.051411134	0.875700515
MAL-1G-YFP_vs_MAL-3G-CFP	1	0.16222563	435	0.560055239	0.026852593	1.965445064	0.052777297	0.948461838
MAL-3G-YFP_vs_MAL-1G-CFP	1	4.062679134	495	1.163946365	0.052315499	1.96477774	0.102788327	0.930166416
MAL-3G-NB-YFP_vs_MAL-1G-CFP	1	3.620252284	312	1.280753736	0.072508402	1.967621133	0.142669064	0.855808575
MAL-1G-YFP_vs_MAL-3G-NB-CFP	1	1.148491494	291	0.923729414	0.054149977	1.968177896	0.106576788	0.866372254
MAL-3G-NB-YFP_vs_MAL-3G-CFP	1	1.875832061	671	0.633821141	0.024468394	1.963510984	0.04804396	0.921971418
MAL-3G-YFP_vs_MAL-3G-NB-CFP	1	3.836422171	358	1.496430419	0.079088805	1.966631204	0.155538512	0.564008651
NL43-1G-YFP_vs_NL43-3G-CFP	1	1.351495976	735	0.534694725	0.019722512	1.963201207	0.038719259	0.924320735
NL43-3G-YFP_vs_NL43-1G-CFP	1	3.545564389	761	0.937852105	0.033997112	1.963090286	0.066739401	0.945092092
NL43-3G-NB-YFP_vs_NL43-1G-CFP	1	3.990551408	617	0.72266008	0.029093199	1.963822523	0.05713388	0.931914446
NL43-1G-YFP_vs_NL43-3G-NB-CFP	1	1.182880286	549	0.660304815	0.028181123	1.964302361	0.055356246	0.86671403
NL43-3G-NB-YFP_vs_NL43-3G-CFP	1	2.046454347	599	0.534570801	0.021841971	1.963938898	0.042896296	0.932520897
NL43-3G-YFP_vs_NL43-3G-NB-CFP	1	2.488614784	540	1.06674656	0.045905463	1.964374962	0.090175542	0.839980663
